# Supplementary material for: Addressing practical challenges of LiB cells in their pack applications
Source: Sci Rep. 2024 May 2;14:10126. doi: 10.1038/s41598-024-60816-x (PMC11066021; doi:10.1038/s41598-024-60816-x)
Supplement: Supplementary file 1 — Supplementary Information 1. [file 41598_2024_60816_MOESM1_ESM.xlsx]

## Sheet: Figure2
BN	Discharge cycle	Maximum charge in Lib(Ah)
1-3	1	57.487
1-3	10	57.1786
1-3	20	57.1806
1-3	30	56.7759
1-3	40	56.6986
1-3	50	56.5168
1-3	60	56.4768
1-3	70	56.3739
1-3	80	56.2934
1-3	90	56.2542
1-3	100	56.1606
1-3	110	56.1615
1-3	120	55.8781
1-3	130	55.8336
1-3	140	55.8712
1-3	150	55.6725
1-3	160	55.6866
1-3	170	55.6064
1-3	180	55.5744
1-3	190	55.5187
1-3	200	55.4874
1-3	210	55.3846
1-3	220	55.3522
1-3	230	55.2967
1-3	240	55.2491
1-3	250	55.1311
1-3	260	55.0285
1-3	270	55.0437
1-3	280	54.9182
1-3	290	54.8886
1-3	300	54.8805
1-3	310	54.8883
1-3	320	54.7855
1-3	330	54.6583
1-3	340	54.6338
1-3	350	54.5232
1-3	360	54.5003
1-3	370	54.5166
1-3	380	54.5407
1-3	390	54.5165
1-3	400	54.4774
1-3	410	54.429
1-3	420	54.3958
1-3	430	54.3308
1-3	440	54.2768
1-3	450	54.2449
1-3	460	54.1831
1-3	470	54.2774
1-3	480	54.1979
1-3	490	54.142
1-3	500	54.1927
2-3	1	57.709
2-3	10	57.5748
2-3	20	57.604
2-3	30	56.9804
2-3	40	57.1897
2-3	50	57.0228
2-3	60	56.9763
2-3	70	56.968
2-3	80	56.8356
2-3	90	56.7579
2-3	100	56.7127
2-3	110	56.4585
2-3	120	56.3951
2-3	130	56.2677
2-3	140	56.2685
2-3	150	56.2369
2-3	160	56.2358
2-3	170	56.2921
2-3	180	56.1892
2-3	190	56.252
2-3	200	56.1886
2-3	210	56.0551
2-3	220	56.0721
2-3	230	56.0155
2-3	240	55.9601
2-3	250	55.8645
2-3	260	55.857
2-3	270	55.7702
2-3	280	55.7308
2-3	290	55.6826
2-3	300	55.7155
2-3	310	55.6046
2-3	320	55.5879
2-3	330	55.5504
2-3	340	55.3742
2-3	350	55.3588
2-3	360	55.3509
2-3	370	55.3032
2-3	380	55.2642
2-3	390	55.2074
2-3	400	55.237
2-3	410	55.1568
2-3	420	55.1499
2-3	430	55.0564
2-3	440	54.9396
2-3	450	54.955
2-3	460	54.9926
2-3	470	55.009
2-3	480	54.9533
2-3	490	54.8978
2-3	500	54.9727

## Sheet: Figure3(a)
Discharge cycle	Qm SoH	Qd SoH
1	100	100
10	99.5901	99.4634
20	99.2322	99.467
30	98.9102	98.763
40	98.5837	98.6285
50	98.3788	98.3122
60	98.1591	98.2427
70	97.9819	98.0636
80	97.8028	97.9237
90	97.6418	97.8554
100	97.4376	97.6926
110	97.2837	97.6941
120	97.0446	97.2013
130	96.9187	97.1238
140	96.8063	97.1892
150	96.6835	96.8436
160	96.6018	96.868
170	96.4952	96.7287
180	96.4204	96.6729
190	96.3202	96.576
200	96.2019	96.5217
210	96.1234	96.3428
220	95.9587	96.2864
230	95.8639	96.1899
240	95.7443	96.1071
250	95.7213	95.9017
260	95.5631	95.7233
270	95.4227	95.7498
280	95.3234	95.5315
290	95.1914	95.48
300	95.1037	95.4659
310	95.0545	95.4795
320	94.9496	95.3006
330	94.8901	95.0794
340	94.7925	95.0368
350	94.6977	94.8444
360	94.5984	94.8044
370	94.5375	94.8328
380	94.4608	94.8747
390	94.4012	94.8327
400	94.3857	94.7646
410	94.3724	94.6805
420	94.2974	94.6228
430	94.1735	94.5097
440	94.1153	94.4158
450	94.0012	94.3602
460	93.9368	94.2527
470	93.9079	94.4167
480	93.8703	94.2785
490	93.7503	94.1812
500	93.8143	94.2695

## Sheet: Figure3(b)
cycle	Capacity(Ah)	Method
1	54.7635	ECBE-1/32C
2	55.719	ECBE-1/2C
3	55.6003	ECBE-1/2C
4	55.7826	ECBE-1/2C
5	56.0854	ECBE-1/2C
6	53.9566	ECBE-1/32C
7	55.3478	ECBE-1/2C
8	55.1109	ECBE-1/2C
9	55.0815	ECBE-1/2C
10	55.4564	ECBE-1/2C
11	53.6884	ECBE-1/32C
12	55.1615	ECBE-1/2C
13	55.3972	ECBE-1/2C
14	55.098	ECBE-1/2C
15	55.107	ECBE-1/2C
16	53.1719	ECBE-1/32C
17	55.5816	ECBE-1/2C
18	54.9354	ECBE-1/2C
19	54.9221	ECBE-1/2C
20	55.0503	ECBE-1/2C
21	52.9771	ECBE-1/32C
22	55.1563	ECBE-1/2C
23	54.8691	ECBE-1/2C
24	55.2069	ECBE-1/2C
25	55.214	ECBE-1/2C
26	52.9269	ECBE-1/32C
27	54.7974	ECBE-1/2C
28	54.6833	ECBE-1/2C
29	54.7422	ECBE-1/2C
30	54.9085	ECBE-1/2C
31	53.1936	ECBE-1/32C
32	54.8286	ECBE-1/2C
33	54.5237	ECBE-1/2C
34	54.8938	ECBE-1/2C
35	54.6983	ECBE-1/2C
36	52.9067	ECBE-1/32C
37	55.0624	ECBE-1/2C
38	54.1431	ECBE-1/2C
39	54.9337	ECBE-1/2C
40	54.7993	ECBE-1/2C
41	52.9306	ECBE-1/32C
42	54.7911	ECBE-1/2C
43	54.7195	ECBE-1/2C
44	55.1883	ECBE-1/2C
45	54.7316	ECBE-1/2C
46	52.9117	ECBE-1/32C
1	52.5838	Coulomb-1/32C
2	50.1582	Coulomb-1/2C
3	50.12	Coulomb-1/2C
4	50.1124	Coulomb-1/2C
5	49.7915	Coulomb-1/2C
6	51.84	Coulomb-1/32C
7	49.463	Coulomb-1/2C
8	49.5317	Coulomb-1/2C
9	49.6311	Coulomb-1/2C
10	49.7227	Coulomb-1/2C
11	51.5714	Coulomb-1/32C
12	49.3637	Coulomb-1/2C
13	49.2255	Coulomb-1/2C
14	49.0351	Coulomb-1/2C
15	49.1497	Coulomb-1/2C
16	51.0745	Coulomb-1/32C
17	49.4324	Coulomb-1/2C
18	49.1421	Coulomb-1/2C
19	49.1192	Coulomb-1/2C
20	49.0885	Coulomb-1/2C
21	50.8862	Coulomb-1/32C
22	49.3866	Coulomb-1/2C
23	49.3331	Coulomb-1/2C
24	49.3866	Coulomb-1/2C
25	49.0046	Coulomb-1/2C
26	50.8037	Coulomb-1/32C
27	49.1115	Coulomb-1/2C
28	48.9891	Coulomb-1/2C
29	49.1268	Coulomb-1/2C
30	49.2796	Coulomb-1/2C
31	51.0874	Coulomb-1/32C
32	49.0428	Coulomb-1/2C
33	48.8747	Coulomb-1/2C
34	48.8212	Coulomb-1/2C
35	48.7142	Coulomb-1/2C
36	50.8311	Coulomb-1/32C
37	48.867	Coulomb-1/2C
38	48.6149	Coulomb-1/2C
39	48.9205	Coulomb-1/2C
40	48.676	Coulomb-1/2C
41	50.8414	Coulomb-1/32C
42	48.8288	Coulomb-1/2C
43	48.8365	Coulomb-1/2C
44	48.9205	Coulomb-1/2C
45	48.6378	Coulomb-1/2C
46	50.7712	Coulomb-1/32C

## Sheet: Figure4(a)
BN	Discharge cycle	alpha
LiB#1_280	2	0.0973527
LiB#1_280	3	0.103298
LiB#1_280	4	0.104422
LiB#1_280	5	0.106713
LiB#1_280	6	0.107579
LiB#1_280	7	0.110895
LiB#1_280	8	0.112034
LiB#1_280	9	0.114833
LiB#1_280	10	0.116098
LiB#1_280	11	0.121501
LiB#1_280	12	0.123064
LiB#1_280	13	0.122286
LiB#1_280	14	0.123395
LiB#1_280	15	0.123203
LiB#1_280	16	0.126763
LiB#1_280	17	0.129625
LiB#1_280	18	0.129054
LiB#1_280	19	0.123272
LiB#1_280	20	0.123821
LiB#1_280	21	0.124909
LiB#1_280	22	0.131247
LiB#1_280	23	0.134456
LiB#1_280	24	0.134295
LiB#1_280	25	0.127151
LiB#1_280	26	0.129556
LiB#1_280	27	0.130102
LiB#1_280	28	0.1388
LiB#1_280	29	0.136507
LiB#1_280	30	0.136984
LiB#1_280	31	0.131319
LiB#1_280	32	0.130979
LiB#1_280	33	0.133951
LiB#1_280	34	0.138586
LiB#1_280	35	0.139947
LiB#1_280	36	0.143062
LiB#1_280	37	0.135678
LiB#1_280	38	0.13654
LiB#1_280	39	0.144643
LiB#1_280	40	0.145812
LiB#1_280	41	0.141549
LiB#1_280	42	0.138886
LiB#1_280	43	0.138607
LiB#1_280	44	0.139876
LiB#1_280	45	0.151482
LiB#1_280	46	0.154185
LiB#1_280	47	0.149142
LiB#1_280	48	0.140747
LiB#1_280	49	0.142731
LiB#1_280	50	0.150848
LiB#1_280	51	0.152534
LiB#1_280	52	0.153188
LiB#1_280	53	0.149117
LiB#1_280	54	0.143881
LiB#1_280	55	0.143587
LiB#1_280	56	0.152815
LiB#1_280	57	0.157483
LiB#1_280	58	0.155695
LiB#1_280	59	0.143488
LiB#1_280	60	0.144393
LiB#1_280	61	0.144377
LiB#1_280	62	0.154866
LiB#1_280	63	0.153845
LiB#1_280	64	0.144648
LiB#1_280	65	0.143671
LiB#1_280	66	0.14392
LiB#1_280	67	0.152237
LiB#1_280	68	0.158604
LiB#1_280	69	0.158418
LiB#1_280	70	0.14182
LiB#1_280	71	0.140992
LiB#1_280	72	0.140523
LiB#1_280	73	0.147533
LiB#1_280	74	0.149887
LiB#1_280	75	0.138442
LiB#1_280	76	0.124033
LiB#1_280	77	0.127356
LiB#1_280	78	0.131555
LiB#1_280	79	0.138802
LiB#1_280	80	0.144299
LiB#1_280	81	0.146226
LiB#1_280	82	0.137344
LiB#1_280	83	0.137078
LiB#1_280	84	0.146145
LiB#1_280	85	0.157663
LiB#1_280	86	0.154923
LiB#1_280	87	0.148971
LiB#1_280	88	0.143126
LiB#1_280	89	0.140778
LiB#1_280	90	0.154188
LiB#1_280	91	0.156221
LiB#1_280	92	0.159012
LiB#1_280	93	0.144808
LiB#1_280	94	0.138625
LiB#1_280	95	0.137863
LiB#1_280	96	0.154307
LiB#1_280	97	0.143072
LiB#1_280	98	0.135143
LiB#1_280	99	0.126369
LiB#1_280	100	0.128867
LiB#1_280	101	0.132429
LiB#1_280	102	0.146015
LiB#1_280	103	0.14882
LiB#1_280	104	0.128821
LiB#1_280	105	0.124878
LiB#1_280	106	0.124144
LiB#1_280	107	0.129825
LiB#1_280	108	0.134312
LiB#1_280	109	0.134782
LiB#1_280	110	0.12436
LiB#1_280	111	0.124341
LiB#1_280	112	0.12394
LiB#1_280	113	0.131411
LiB#1_280	114	0.12156
LiB#1_280	115	0.122627
LiB#1_280	116	0.114598
LiB#1_280	117	0.115824
LiB#1_280	118	0.113426
LiB#1_280	119	0.141101
LiB#1_280	120	0.131373
LiB#1_280	121	0.122557
LiB#1_280	122	0.12449
LiB#1_280	123	0.114837
LiB#1_280	124	0.110669
LiB#1_280	125	0.110605
LiB#1_280	126	0.111223
LiB#1_280	127	0.111897
LiB#1_280	128	0.111323
LiB#1_280	129	0.111759
LiB#1_280	130	0.111693
LiB#1_280	131	0.111526
LiB#1_280	132	0.116759
LiB#1_280	133	0.117712
LiB#1_280	134	0.115729
LiB#1_280	135	0.111263
LiB#1_280	136	0.111811
LiB#1_280	137	0.11229
LiB#1_280	138	0.12167
LiB#1_280	139	0.133241
LiB#1_280	140	0.126269
LiB#1_280	141	0.12176
LiB#1_280	142	0.114289
LiB#1_280	143	0.113022
LiB#1_280	144	0.11894
LiB#1_280	145	0.125
LiB#1_280	146	0.124083
LiB#1_280	147	0.126205
LiB#1_280	148	0.116245
LiB#1_280	149	0.113754
LiB#1_280	150	0.112545
LiB#1_280	151	0.133688
LiB#1_280	152	0.142164
LiB#1_280	153	0.148281
LiB#1_280	154	0.143066
LiB#1_280	155	0.138141
LiB#1_280	156	0.135069
LiB#1_280	157	0.150191
LiB#1_280	158	0.153635
LiB#1_280	159	0.157666
LiB#1_280	160	0.155884
LiB#1_280	161	0.141581
LiB#1_280	162	0.143441
LiB#1_280	163	0.151675
LiB#1_280	164	0.158258
LiB#1_280	165	0.156947
LiB#1_280	166	0.158729
LiB#1_280	167	0.148384
LiB#1_280	168	0.14508
LiB#1_280	169	0.146406
LiB#1_280	170	0.156821
LiB#1_280	171	0.159647
LiB#1_280	172	0.158537
LiB#1_280	173	0.153524
LiB#1_280	174	0.151256
LiB#1_280	175	0.149444
LiB#1_280	176	0.161767
LiB#1_280	177	0.159019
LiB#1_280	178	0.163834
LiB#1_280	179	0.166354
LiB#1_280	180	0.152106
LiB#1_280	181	0.149862
LiB#1_280	182	0.159543
LiB#1_280	183	0.175564
LiB#1_280	184	0.162226
LiB#1_280	185	0.164788
LiB#1_280	186	0.164384
LiB#1_280	187	0.167808
LiB#1_280	188	0.170512
LiB#1_280	189	0.169718
LiB#1_280	190	0.165392
LiB#1_280	191	0.171092
LiB#1_280	192	0.192049
LiB#1_280	193	0.191956
LiB#1_280	194	0.192763
LiB#1_280	195	0.184051
LiB#1_280	196	0.183077
LiB#1_280	197	0.178659
LiB#1_280	198	0.188997
LiB#1_280	199	0.196774
LiB#1_280	200	0.196623
LiB#2_310	2	0.112019
LiB#2_310	3	0.114356
LiB#2_310	4	0.118856
LiB#2_310	5	0.123143
LiB#2_310	6	0.131473
LiB#2_310	7	0.132059
LiB#2_310	8	0.134028
LiB#2_310	9	0.128838
LiB#2_310	10	0.133641
LiB#2_310	11	0.136974
LiB#2_310	12	0.146196
LiB#2_310	13	0.150737
LiB#2_310	14	0.152035
LiB#2_310	15	0.142981
LiB#2_310	16	0.144086
LiB#2_310	17	0.145063
LiB#2_310	18	0.153989
LiB#2_310	19	0.155687
LiB#2_310	20	0.151599
LiB#2_310	21	0.134655
LiB#2_310	22	0.131916
LiB#2_310	23	0.134049
LiB#2_310	24	0.134726
LiB#2_310	25	0.161525
LiB#2_310	26	0.157982
LiB#2_310	27	0.156625
LiB#2_310	28	0.14942
LiB#2_310	29	0.151775
LiB#2_310	30	0.152984
LiB#2_310	31	0.16371
LiB#2_310	32	0.159009
LiB#2_310	33	0.161835
LiB#2_310	34	0.156948
LiB#2_310	35	0.153242
LiB#2_310	36	0.154126
LiB#2_310	37	0.163142
LiB#2_310	38	0.160475
LiB#2_310	39	0.161664
LiB#2_310	40	0.170444
LiB#2_310	41	0.160072
LiB#2_310	42	0.158881
LiB#2_310	43	0.162003
LiB#2_310	44	0.166573
LiB#2_310	45	0.17006
LiB#2_310	46	0.15994
LiB#2_310	47	0.161869
LiB#2_310	48	0.161213
LiB#2_310	49	0.163145
LiB#2_310	50	0.170689
LiB#2_310	51	0.174062
LiB#2_310	52	0.173484
LiB#2_310	53	0.166047
LiB#2_310	54	0.164779
LiB#2_310	55	0.166538
LiB#2_310	56	0.173815
LiB#2_310	57	0.175895
LiB#2_310	58	0.177284
LiB#2_310	59	0.175673
LiB#2_310	60	0.167717
LiB#2_310	61	0.165652
LiB#2_310	62	0.165013
LiB#2_310	63	0.180143
LiB#2_310	64	0.197763
LiB#2_310	65	0.169309
LiB#2_310	66	0.165381
LiB#2_310	67	0.167317
LiB#2_310	68	0.16784
LiB#2_310	69	0.176641
LiB#2_310	70	0.177
LiB#2_310	71	0.175367
LiB#2_310	72	0.165236
LiB#2_310	73	0.168458
LiB#2_310	74	0.168041
LiB#2_310	75	0.179698
LiB#2_310	76	0.181225
LiB#2_310	77	0.179989
LiB#2_310	78	0.163
LiB#2_310	79	0.161552
LiB#2_310	80	0.162358
LiB#2_310	81	0.163852
LiB#2_310	82	0.171138
LiB#2_310	83	0.166037
LiB#2_310	84	0.164413
LiB#2_310	85	0.14002
LiB#2_310	86	0.146817
LiB#2_310	87	0.150704
LiB#2_310	88	0.163647
LiB#2_310	89	0.166665
LiB#2_310	90	0.173424
LiB#2_310	91	0.157046
LiB#2_310	92	0.160239
LiB#2_310	93	0.157533
LiB#2_310	94	0.178723
LiB#2_310	95	0.184344
LiB#2_310	96	0.179682
LiB#2_310	97	0.174791
LiB#2_310	98	0.170283
LiB#2_310	99	0.16422
LiB#2_310	100	0.171137
LiB#2_310	101	0.181721
LiB#2_310	102	0.184729
LiB#2_310	103	0.186503
LiB#2_310	104	0.160761
LiB#2_310	105	0.159018
LiB#2_310	106	0.158878
LiB#2_310	107	0.175643
LiB#2_310	108	0.16139
LiB#2_310	109	0.15922
LiB#2_310	110	0.142959
LiB#2_310	111	0.146627
LiB#2_310	112	0.146706
LiB#2_310	113	0.1511
LiB#2_310	114	0.161197
LiB#2_310	115	0.172213
LiB#2_310	116	0.148556
LiB#2_310	117	0.141725
LiB#2_310	118	0.142638
LiB#2_310	119	0.141772
LiB#2_310	120	0.155793
LiB#2_310	121	0.156295
LiB#2_310	122	0.155265
LiB#2_310	123	0.142844
LiB#2_310	124	0.141515
LiB#2_310	125	0.140058
LiB#2_310	126	0.150769
LiB#2_310	127	0.156267
LiB#2_310	128	0.155579
LiB#2_310	129	0.141712
LiB#2_310	130	0.142004
LiB#2_310	131	0.140294
LiB#2_310	132	0.171287
LiB#2_310	133	0.188817
LiB#2_310	134	0.156731
LiB#2_310	135	0.158805
LiB#2_310	136	0.14535
LiB#2_310	137	0.136954
LiB#2_310	138	0.13491
LiB#2_310	139	0.137803
LiB#2_310	140	0.138499
LiB#2_310	141	0.135722
LiB#2_310	142	0.137644
LiB#2_310	143	0.137729
LiB#2_310	144	0.139279
LiB#2_310	145	0.144434
LiB#2_310	146	0.146093
LiB#2_310	147	0.151296
LiB#2_310	148	0.139265
LiB#2_310	149	0.138268
LiB#2_310	150	0.137269
LiB#2_310	151	0.142286
LiB#2_310	152	0.16832
LiB#2_310	153	0.159959
LiB#2_310	154	0.163595
LiB#2_310	155	0.143746
LiB#2_310	156	0.140855
LiB#2_310	157	0.139322
LiB#2_310	158	0.1585
LiB#2_310	159	0.158242
LiB#2_310	160	0.158856
LiB#2_310	161	0.151502
LiB#2_310	162	0.144433
LiB#2_310	163	0.139167
LiB#2_310	164	0.150802
LiB#2_310	165	0.183657
LiB#2_310	166	0.182879
LiB#2_310	167	0.195969
LiB#2_310	168	0.176417
LiB#2_310	169	0.174026
LiB#2_310	170	0.169818
LiB#2_310	171	0.195535
LiB#2_310	172	0.195421
LiB#2_310	173	0.203212
LiB#2_310	174	0.187372
LiB#2_310	175	0.180218
LiB#2_310	176	0.181351
LiB#2_310	177	0.196932
LiB#2_310	178	0.205
LiB#2_310	179	0.202653
LiB#2_310	180	0.202873
LiB#2_310	181	0.186134
LiB#2_310	182	0.18543
LiB#2_310	183	0.193856
LiB#2_310	184	0.200593
LiB#2_310	185	0.198455
LiB#2_310	186	0.206229
LiB#2_310	187	0.195244
LiB#2_310	188	0.19344
LiB#2_310	189	0.192432
LiB#2_310	190	0.2092
LiB#2_310	191	0.202787
LiB#2_310	192	0.210845
LiB#2_310	193	0.210819
LiB#2_310	194	0.192624
LiB#2_310	195	0.191065
LiB#2_310	196	0.20627
LiB#2_310	197	0.219115
LiB#2_310	198	0.208945
LiB#2_310	199	0.213967
LiB#2_310	200	0.213761
LiB#3_202	2	0.533588
LiB#3_202	3	0.513095
LiB#3_202	4	0.521307
LiB#3_202	5	0.548931
LiB#3_202	6	0.585733
LiB#3_202	7	0.554726
LiB#3_202	8	0.495978
LiB#3_202	9	0.496025
LiB#3_202	10	0.502864
LiB#3_202	11	0.512547
LiB#3_202	12	0.565357
LiB#3_202	13	0.570604
LiB#3_202	14	0.522641
LiB#3_202	15	0.510424
LiB#3_202	16	0.499152
LiB#3_202	17	0.509293
LiB#3_202	18	0.546951
LiB#3_202	19	0.523662
LiB#3_202	20	0.454747
LiB#3_202	21	0.409583
LiB#3_202	22	0.414966
LiB#3_202	23	0.406572
LiB#3_202	24	0.510155
LiB#3_202	25	0.49948
LiB#3_202	26	0.475584
LiB#3_202	27	0.438657
LiB#3_202	28	0.448906
LiB#3_202	29	0.448893
LiB#3_202	30	0.502642
LiB#3_202	31	0.474964
LiB#3_202	32	0.491234
LiB#3_202	33	0.44207
LiB#3_202	34	0.433992
LiB#3_202	35	0.429285
LiB#3_202	36	0.467951
LiB#3_202	37	0.467074
LiB#3_202	38	0.476608
LiB#3_202	39	0.447736
LiB#3_202	40	0.435063
LiB#3_202	41	0.442014
LiB#3_202	42	0.488413
LiB#3_202	43	0.477155
LiB#3_202	44	0.465615
LiB#3_202	45	0.43734
LiB#3_202	46	0.429646
LiB#3_202	47	0.426029
LiB#3_202	48	0.472776
LiB#3_202	49	0.481534
LiB#3_202	50	0.477851
LiB#3_202	51	0.454608
LiB#3_202	52	0.43663
LiB#3_202	53	0.438943
LiB#3_202	54	0.474403
LiB#3_202	55	0.478856
LiB#3_202	56	0.481863
LiB#3_202	57	0.457388
LiB#3_202	58	0.431269
LiB#3_202	59	0.428162
LiB#3_202	60	0.442525
LiB#3_202	61	0.474928
LiB#3_202	62	0.533541
LiB#3_202	63	0.413479
LiB#3_202	64	0.411805
LiB#3_202	65	0.412125
LiB#3_202	66	0.439172
LiB#3_202	67	0.456531
LiB#3_202	68	0.443643
LiB#3_202	69	0.398468
LiB#3_202	70	0.393308
LiB#3_202	71	0.402958
LiB#3_202	72	0.417057
LiB#3_202	73	0.458858
LiB#3_202	74	0.46444
LiB#3_202	75	0.391875
LiB#3_202	76	0.367473
LiB#3_202	77	0.369626
LiB#3_202	78	0.371541
LiB#3_202	79	0.419979
LiB#3_202	80	0.403103
LiB#3_202	81	0.359123
LiB#3_202	82	0.279151
LiB#3_202	83	0.30452
LiB#3_202	84	0.322176
LiB#3_202	85	0.354995
LiB#3_202	86	0.375308
LiB#3_202	87	0.397949
LiB#3_202	88	0.333164
LiB#3_202	89	0.341183
LiB#3_202	90	0.338403
LiB#3_202	91	0.423489
LiB#3_202	92	0.429138
LiB#3_202	93	0.412035
LiB#3_202	94	0.380692
LiB#3_202	95	0.359929
LiB#3_202	96	0.3468
LiB#3_202	97	0.407929
LiB#3_202	98	0.412123
LiB#3_202	99	0.422077
LiB#3_202	100	0.37558
LiB#3_202	101	0.329227
LiB#3_202	102	0.32416
LiB#3_202	103	0.366279
LiB#3_202	104	0.420998
LiB#3_202	105	0.32634
LiB#3_202	106	0.281332
LiB#3_202	107	0.272495
LiB#3_202	108	0.280183
LiB#3_202	109	0.280802
LiB#3_202	110	0.325723
LiB#3_202	111	0.393859
LiB#3_202	112	0.286052
LiB#3_202	113	0.259007
LiB#3_202	114	0.256074
LiB#3_202	115	0.25244
LiB#3_202	116	0.291921
LiB#3_202	117	0.290182
LiB#3_202	118	0.286253
LiB#3_202	119	0.246906
LiB#3_202	120	0.245074
LiB#3_202	121	0.241701
LiB#3_202	122	0.275098
LiB#3_202	123	0.278194
LiB#3_202	124	0.28321
LiB#3_202	125	0.239784
LiB#3_202	126	0.247371
LiB#3_202	127	0.237519
LiB#3_202	128	0.354158
LiB#3_202	129	0.296416
LiB#3_202	130	0.283172
LiB#3_202	131	0.270712
LiB#3_202	132	0.231317
LiB#3_202	133	0.21971
LiB#3_202	134	0.222995
LiB#3_202	135	0.22308
LiB#3_202	136	0.218615
LiB#3_202	137	0.22664
LiB#3_202	138	0.219771
LiB#3_202	139	0.219723
LiB#3_202	140	0.230146
LiB#3_202	141	0.246801
LiB#3_202	142	0.255175
LiB#3_202	143	0.224058
LiB#3_202	144	0.216819
LiB#3_202	145	0.21651
LiB#3_202	146	0.229115
LiB#3_202	147	0.30161
LiB#3_202	148	0.269395
LiB#3_202	149	0.279168
LiB#3_202	150	0.225857
LiB#3_202	151	0.222108
LiB#3_202	152	0.218302
LiB#3_202	153	0.267924
LiB#3_202	154	0.259755
LiB#3_202	155	0.263713
LiB#3_202	156	0.223536
LiB#3_202	157	0.2193
LiB#3_202	158	0.213123
LiB#3_202	159	0.284229
LiB#3_202	160	0.327808
LiB#3_202	161	0.351317
LiB#3_202	162	0.339667
LiB#3_202	163	0.31788
LiB#3_202	164	0.300696
LiB#3_202	165	0.367715
LiB#3_202	166	0.371319
LiB#3_202	167	0.385503
LiB#3_202	168	0.377278
LiB#3_202	169	0.318666
LiB#3_202	170	0.323355
LiB#3_202	171	0.372944
LiB#3_202	172	0.389337
LiB#3_202	173	0.380053
LiB#3_202	174	0.382599
LiB#3_202	175	0.340302
LiB#3_202	176	0.336232
LiB#3_202	177	0.361666
LiB#3_202	178	0.378672
LiB#3_202	179	0.36459
LiB#3_202	180	0.383142
LiB#3_202	181	0.35465
LiB#3_202	182	0.34714
LiB#3_202	183	0.361545
LiB#3_202	184	0.39281
LiB#3_202	185	0.376263
LiB#3_202	186	0.395689
LiB#3_202	187	0.358308
LiB#3_202	188	0.337294
LiB#3_202	189	0.332665
LiB#3_202	190	0.434503
LiB#3_202	191	0.377128
LiB#3_202	192	0.394556
LiB#3_202	193	0.379484
LiB#3_202	194	0.399803
LiB#3_202	195	0.403995
LiB#3_202	196	0.40893
LiB#3_202	197	0.393691
LiB#3_202	198	0.388415
LiB#3_202	199	0.416698
LiB#3_202	200	0.438737
LiB#4_100	2	0.36373
LiB#4_100	3	0.363223
LiB#4_100	4	0.367942
LiB#4_100	5	0.369151
LiB#4_100	6	0.370741
LiB#4_100	7	0.362874
LiB#4_100	8	0.370569
LiB#4_100	9	0.367421
LiB#4_100	10	0.378595
LiB#4_100	11	0.375076
LiB#4_100	12	0.37099
LiB#4_100	13	0.370565
LiB#4_100	14	0.373137
LiB#4_100	15	0.380949
LiB#4_100	16	0.380089
LiB#4_100	17	0.358918
LiB#4_100	18	0.363318
LiB#4_100	19	0.362044
LiB#4_100	20	0.387323
LiB#4_100	21	0.379784
LiB#4_100	22	0.368868
LiB#4_100	23	0.372058
LiB#4_100	24	0.373384
LiB#4_100	25	0.387132
LiB#4_100	26	0.378832
LiB#4_100	27	0.377559
LiB#4_100	28	0.369609
LiB#4_100	29	0.371376
LiB#4_100	30	0.386101
LiB#4_100	31	0.382454
LiB#4_100	32	0.386193
LiB#4_100	33	0.374184
LiB#4_100	34	0.377696
LiB#4_100	35	0.388903
LiB#4_100	36	0.389054
LiB#4_100	37	0.375705
LiB#4_100	38	0.378402
LiB#4_100	39	0.376909
LiB#4_100	40	0.394116
LiB#4_100	41	0.394999
LiB#4_100	42	0.394346
LiB#4_100	43	0.379974
LiB#4_100	44	0.382727
LiB#4_100	45	0.396508
LiB#4_100	46	0.397084
LiB#4_100	47	0.396777
LiB#4_100	48	0.379317
LiB#4_100	49	0.38297
LiB#4_100	50	0.382696
LiB#4_100	51	0.399842
LiB#4_100	52	0.401404
LiB#4_100	53	0.378717
LiB#4_100	54	0.38397
LiB#4_100	55	0.38153
LiB#4_100	56	0.396918
LiB#4_100	57	0.395552
LiB#4_100	58	0.378669
LiB#4_100	59	0.382269
LiB#4_100	60	0.379076
LiB#4_100	61	0.400632
LiB#4_100	62	0.400156
LiB#4_100	63	0.376631
LiB#4_100	64	0.375999
LiB#4_100	65	0.375694
LiB#4_100	66	0.393304
LiB#4_100	67	0.373804
LiB#4_100	68	0.357449
LiB#4_100	69	0.362383
LiB#4_100	70	0.36253
LiB#4_100	71	0.374443
LiB#4_100	72	0.381249
LiB#4_100	73	0.380071
LiB#4_100	74	0.373147
LiB#4_100	75	0.368439
LiB#4_100	76	0.398807
LiB#4_100	77	0.400102
LiB#4_100	78	0.401588
LiB#4_100	79	0.379811
LiB#4_100	80	0.376983
LiB#4_100	81	0.396903
LiB#4_100	82	0.396829
LiB#4_100	83	0.400165
LiB#4_100	84	0.371413
LiB#4_100	85	0.37078
LiB#4_100	86	0.387106
LiB#4_100	87	0.374278
LiB#4_100	88	0.366912
LiB#4_100	89	0.358312
LiB#4_100	90	0.359152
LiB#4_100	91	0.362976
LiB#4_100	92	0.367107
LiB#4_100	93	0.361308
LiB#4_100	94	0.357304
LiB#4_100	95	0.355546
LiB#4_100	96	0.35591
LiB#4_100	97	0.363153
LiB#4_100	98	0.362387
LiB#4_100	99	0.302075
LiB#4_100	100	0.300782
LiB#4_100	101	0.300932
LiB#4_100	102	0.304541
LiB#4_100	103	0.315014
LiB#4_100	104	0.300662
LiB#4_100	105	0.300917
LiB#4_100	106	0.301326
LiB#4_100	107	0.351418
LiB#4_100	108	0.313042
LiB#4_100	109	0.314382
LiB#4_100	110	0.304721
LiB#4_100	111	0.300397
LiB#4_100	112	0.298554
LiB#4_100	113	0.299194
LiB#4_100	114	0.29915
LiB#4_100	115	0.299286
LiB#4_100	116	0.298883
LiB#4_100	117	0.301094
LiB#4_100	118	0.301347
LiB#4_100	119	0.306073
LiB#4_100	120	0.305593
LiB#4_100	121	0.306645
LiB#4_100	122	0.300063
LiB#4_100	123	0.300816
LiB#4_100	124	0.300287
LiB#4_100	125	0.312506
LiB#4_100	126	0.331076
LiB#4_100	127	0.314263
LiB#4_100	128	0.311387
LiB#4_100	129	0.304167
LiB#4_100	130	0.303393
LiB#4_100	131	0.308954
LiB#4_100	132	0.312723
LiB#4_100	133	0.312623
LiB#4_100	134	0.317339
LiB#4_100	135	0.303356
LiB#4_100	136	0.301642
LiB#4_100	137	0.301216
LiB#4_100	138	0.341735
LiB#4_100	139	0.343669
LiB#4_100	140	0.354882
LiB#4_100	141	0.336181
LiB#4_100	142	0.334616
LiB#4_100	143	0.327266
LiB#4_100	144	0.355814
LiB#4_100	145	0.358047
LiB#4_100	146	0.370235
LiB#4_100	147	0.341257
LiB#4_100	148	0.340554
LiB#4_100	149	0.34117
LiB#4_100	150	0.36451
LiB#4_100	151	0.368228
LiB#4_100	152	0.370695
LiB#4_100	153	0.364676
LiB#4_100	154	0.348634
LiB#4_100	155	0.347826
LiB#4_100	156	0.367974
LiB#4_100	157	0.36866
LiB#4_100	158	0.370815
LiB#4_100	159	0.370166
LiB#4_100	160	0.354766
LiB#4_100	161	0.353587
LiB#4_100	162	0.371976
LiB#4_100	163	0.371818
LiB#4_100	164	0.373095
LiB#4_100	165	0.378606
LiB#4_100	166	0.357404
LiB#4_100	167	0.350569
LiB#4_100	168	0.37175
LiB#4_100	169	0.399001
LiB#4_100	170	0.373419
LiB#4_100	171	0.379519
LiB#4_100	172	0.376535
LiB#4_100	173	0.378577
LiB#4_100	174	0.392192
LiB#4_100	175	0.385739
LiB#4_100	176	0.376143
LiB#4_100	177	0.385722
LiB#4_100	178	0.414309
LiB#4_100	179	0.408355
LiB#4_100	180	0.416296
LiB#4_100	181	0.402496
LiB#4_100	182	0.404868
LiB#4_100	183	0.395022
LiB#4_100	184	0.433186
LiB#4_100	185	0.422175
LiB#4_100	186	0.415764
LiB#4_100	187	0.411491
LiB#4_100	188	0.42147
LiB#4_100	189	0.398566
LiB#4_100	190	0.399119
LiB#4_100	191	0.407323
LiB#4_100	192	0.412574
LiB#4_100	193	0.415874
LiB#4_100	194	0.430342
LiB#4_100	195	0.410679
LiB#4_100	196	0.403563
LiB#4_100	197	0.410584
LiB#4_100	198	0.420087
LiB#4_100	199	0.437158
LiB#4_100	200	0.427874

## Sheet: Figure4(b)
BN	Discharge cycle	SoH
LiB#1_280	2	100
LiB#1_280	3	100.399
LiB#1_280	4	100.201
LiB#1_280	5	99.8227
LiB#1_280	6	99.7575
LiB#1_280	7	99.7999
LiB#1_280	8	100.425
LiB#1_280	9	100.267
LiB#1_280	10	100.212
LiB#1_280	11	99.9111
LiB#1_280	12	99.8945
LiB#1_280	13	100.044
LiB#1_280	14	100.209
LiB#1_280	15	100.271
LiB#1_280	16	100.201
LiB#1_280	17	100.12
LiB#1_280	18	100.175
LiB#1_280	19	100.374
LiB#1_280	20	100.437
LiB#1_280	21	100.443
LiB#1_280	22	100.287
LiB#1_280	23	100.244
LiB#1_280	24	100.234
LiB#1_280	25	100.348
LiB#1_280	26	100.34
LiB#1_280	27	100.336
LiB#1_280	28	100.256
LiB#1_280	29	100.278
LiB#1_280	30	100.266
LiB#1_280	31	100.294
LiB#1_280	32	100.318
LiB#1_280	33	100.262
LiB#1_280	34	100.238
LiB#1_280	35	100.237
LiB#1_280	36	100.253
LiB#1_280	37	100.234
LiB#1_280	38	100.242
LiB#1_280	39	100.242
LiB#1_280	40	100.214
LiB#1_280	41	100.156
LiB#1_280	42	100.197
LiB#1_280	43	100.194
LiB#1_280	44	100.171
LiB#1_280	45	100.234
LiB#1_280	46	100.218
LiB#1_280	47	100.194
LiB#1_280	48	100.136
LiB#1_280	49	100.154
LiB#1_280	50	100.212
LiB#1_280	51	100.16
LiB#1_280	52	100.147
LiB#1_280	53	100.135
LiB#1_280	54	100.1
LiB#1_280	55	100.105
LiB#1_280	56	100.141
LiB#1_280	57	100.128
LiB#1_280	58	100.103
LiB#1_280	59	100.067
LiB#1_280	60	100.073
LiB#1_280	61	100.056
LiB#1_280	62	100.102
LiB#1_280	63	100.072
LiB#1_280	64	99.9615
LiB#1_280	65	99.9956
LiB#1_280	66	99.9846
LiB#1_280	67	100.049
LiB#1_280	68	100.076
LiB#1_280	69	100.071
LiB#1_280	70	99.9245
LiB#1_280	71	99.9375
LiB#1_280	72	99.9173
LiB#1_280	73	99.9467
LiB#1_280	74	99.9452
LiB#1_280	75	99.8189
LiB#1_280	76	99.7654
LiB#1_280	77	99.8109
LiB#1_280	78	99.8247
LiB#1_280	79	99.8669
LiB#1_280	80	99.8796
LiB#1_280	81	99.8764
LiB#1_280	82	99.7883
LiB#1_280	83	99.7802
LiB#1_280	84	99.842
LiB#1_280	85	99.9692
LiB#1_280	86	99.9078
LiB#1_280	87	99.8166
LiB#1_280	88	99.7528
LiB#1_280	89	99.7358
LiB#1_280	90	99.8938
LiB#1_280	91	99.8828
LiB#1_280	92	99.8763
LiB#1_280	93	99.73
LiB#1_280	94	99.6806
LiB#1_280	95	99.6657
LiB#1_280	96	99.83
LiB#1_280	97	99.6483
LiB#1_280	98	99.6062
LiB#1_280	99	99.5358
LiB#1_280	100	99.5406
LiB#1_280	101	99.5471
LiB#1_280	102	99.7
LiB#1_280	103	99.7399
LiB#1_280	104	99.4589
LiB#1_280	105	99.4599
LiB#1_280	106	99.4491
LiB#1_280	107	99.4794
LiB#1_280	108	99.5173
LiB#1_280	109	99.4969
LiB#1_280	110	99.3744
LiB#1_280	111	99.4114
LiB#1_280	112	99.3914
LiB#1_280	113	99.4475
LiB#1_280	114	99.5215
LiB#1_280	115	99.4458
LiB#1_280	116	99.3895
LiB#1_280	117	99.4212
LiB#1_280	118	99.3649
LiB#1_280	119	99.7312
LiB#1_280	120	99.499
LiB#1_280	121	99.3582
LiB#1_280	122	99.4139
LiB#1_280	123	99.2813
LiB#1_280	124	99.2646
LiB#1_280	125	99.2495
LiB#1_280	126	99.2538
LiB#1_280	127	99.27
LiB#1_280	128	99.2315
LiB#1_280	129	99.2283
LiB#1_280	130	99.2123
LiB#1_280	131	99.1857
LiB#1_280	132	99.225
LiB#1_280	133	99.2011
LiB#1_280	134	99.1591
LiB#1_280	135	99.1004
LiB#1_280	136	99.1342
LiB#1_280	137	99.1275
LiB#1_280	138	99.237
LiB#1_280	139	99.3668
LiB#1_280	140	99.1964
LiB#1_280	141	99.1406
LiB#1_280	142	99.0538
LiB#1_280	143	99.0414
LiB#1_280	144	99.105
LiB#1_280	145	99.159
LiB#1_280	146	99.1224
LiB#1_280	147	99.1376
LiB#1_280	148	99.0035
LiB#1_280	149	98.9831
LiB#1_280	150	98.9688
LiB#1_280	151	99.2268
LiB#1_280	152	99.3293
LiB#1_280	153	99.4106
LiB#1_280	154	99.2642
LiB#1_280	155	99.2144
LiB#1_280	156	99.1662
LiB#1_280	157	99.3977
LiB#1_280	158	99.4254
LiB#1_280	159	99.4863
LiB#1_280	160	99.4408
LiB#1_280	161	99.1896
LiB#1_280	162	99.2272
LiB#1_280	163	99.329
LiB#1_280	164	99.4457
LiB#1_280	165	99.3989
LiB#1_280	166	99.4155
LiB#1_280	167	99.1914
LiB#1_280	168	99.1374
LiB#1_280	169	99.1729
LiB#1_280	170	99.3383
LiB#1_280	171	99.3916
LiB#1_280	172	99.3507
LiB#1_280	173	99.2248
LiB#1_280	174	99.2173
LiB#1_280	175	99.1663
LiB#1_280	176	99.3664
LiB#1_280	177	99.2921
LiB#1_280	178	99.3766
LiB#1_280	179	99.4168
LiB#1_280	180	99.1658
LiB#1_280	181	99.1005
LiB#1_280	182	99.2887
LiB#1_280	183	99.5646
LiB#1_280	184	99.31
LiB#1_280	185	99.3281
LiB#1_280	186	99.3027
LiB#1_280	187	99.3733
LiB#1_280	188	99.3935
LiB#1_280	189	99.3757
LiB#1_280	190	99.2923
LiB#1_280	191	99.4032
LiB#1_280	192	99.7967
LiB#1_280	193	99.7385
LiB#1_280	194	99.7098
LiB#1_280	195	99.5682
LiB#1_280	196	99.5305
LiB#1_280	197	99.4072
LiB#1_280	198	99.5965
LiB#1_280	199	99.737
LiB#1_280	200	99.7356
LiB#2_310	2	100
LiB#2_310	3	100.039
LiB#2_310	4	100.05
LiB#2_310	5	100.035
LiB#2_310	6	99.9006
LiB#2_310	7	99.993
LiB#2_310	8	100.071
LiB#2_310	9	100.133
LiB#2_310	10	100.154
LiB#2_310	11	100.198
LiB#2_310	12	100.169
LiB#2_310	13	100.119
LiB#2_310	14	100.087
LiB#2_310	15	100.103
LiB#2_310	16	100.155
LiB#2_310	17	100.2
LiB#2_310	18	100.259
LiB#2_310	19	100.203
LiB#2_310	20	100.171
LiB#2_310	21	100.033
LiB#2_310	22	100.08
LiB#2_310	23	100.133
LiB#2_310	24	100.124
LiB#2_310	25	100.372
LiB#2_310	26	100.238
LiB#2_310	27	100.229
LiB#2_310	28	100.166
LiB#2_310	29	100.189
LiB#2_310	30	100.19
LiB#2_310	31	100.304
LiB#2_310	32	100.178
LiB#2_310	33	100.232
LiB#2_310	34	100.168
LiB#2_310	35	100.111
LiB#2_310	36	100.102
LiB#2_310	37	100.231
LiB#2_310	38	100.139
LiB#2_310	39	100.137
LiB#2_310	40	100.268
LiB#2_310	41	100.085
LiB#2_310	42	100.064
LiB#2_310	43	100.085
LiB#2_310	44	100.14
LiB#2_310	45	100.191
LiB#2_310	46	99.9788
LiB#2_310	47	100.034
LiB#2_310	48	100.032
LiB#2_310	49	100.07
LiB#2_310	50	100.137
LiB#2_310	51	100.185
LiB#2_310	52	100.178
LiB#2_310	53	99.9946
LiB#2_310	54	100.01
LiB#2_310	55	100.021
LiB#2_310	56	100.096
LiB#2_310	57	100.116
LiB#2_310	58	100.117
LiB#2_310	59	100.116
LiB#2_310	60	99.9615
LiB#2_310	61	99.9174
LiB#2_310	62	99.8863
LiB#2_310	63	100.125
LiB#2_310	64	100.358
LiB#2_310	65	99.8539
LiB#2_310	66	99.8662
LiB#2_310	67	99.9065
LiB#2_310	68	99.8879
LiB#2_310	69	99.9937
LiB#2_310	70	99.9716
LiB#2_310	71	99.966
LiB#2_310	72	99.7972
LiB#2_310	73	99.8447
LiB#2_310	74	99.8335
LiB#2_310	75	99.9969
LiB#2_310	76	99.9721
LiB#2_310	77	99.9548
LiB#2_310	78	99.6753
LiB#2_310	79	99.6632
LiB#2_310	80	99.6969
LiB#2_310	81	99.6738
LiB#2_310	82	99.7849
LiB#2_310	83	99.6408
LiB#2_310	84	99.7013
LiB#2_310	85	99.333
LiB#2_310	86	99.4679
LiB#2_310	87	99.4761
LiB#2_310	88	99.6995
LiB#2_310	89	99.6717
LiB#2_310	90	99.7382
LiB#2_310	91	99.4412
LiB#2_310	92	99.5321
LiB#2_310	93	99.4747
LiB#2_310	94	99.8297
LiB#2_310	95	99.8909
LiB#2_310	96	99.727
LiB#2_310	97	99.6558
LiB#2_310	98	99.6011
LiB#2_310	99	99.503
LiB#2_310	100	99.6028
LiB#2_310	101	99.7441
LiB#2_310	102	99.7949
LiB#2_310	103	99.7962
LiB#2_310	104	99.3427
LiB#2_310	105	99.3868
LiB#2_310	106	99.372
LiB#2_310	107	99.6272
LiB#2_310	108	99.2406
LiB#2_310	109	99.2825
LiB#2_310	110	99.0491
LiB#2_310	111	99.1729
LiB#2_310	112	99.1293
LiB#2_310	113	99.2173
LiB#2_310	114	99.3566
LiB#2_310	115	99.4898
LiB#2_310	116	99.0543
LiB#2_310	117	98.9796
LiB#2_310	118	99.0255
LiB#2_310	119	98.9861
LiB#2_310	120	99.1926
LiB#2_310	121	99.176
LiB#2_310	122	99.1385
LiB#2_310	123	98.9547
LiB#2_310	124	98.9396
LiB#2_310	125	98.9081
LiB#2_310	126	99.0949
LiB#2_310	127	99.1336
LiB#2_310	128	99.0793
LiB#2_310	129	98.8017
LiB#2_310	130	98.8859
LiB#2_310	131	98.838
LiB#2_310	132	99.4112
LiB#2_310	133	99.7081
LiB#2_310	134	99.0379
LiB#2_310	135	99.0701
LiB#2_310	136	98.7971
LiB#2_310	137	98.7286
LiB#2_310	138	98.7198
LiB#2_310	139	98.7484
LiB#2_310	140	98.7491
LiB#2_310	141	98.6675
LiB#2_310	142	98.6864
LiB#2_310	143	98.6957
LiB#2_310	144	98.7044
LiB#2_310	145	98.7732
LiB#2_310	146	98.7639
LiB#2_310	147	98.8467
LiB#2_310	148	98.6208
LiB#2_310	149	98.6056
LiB#2_310	150	98.5981
LiB#2_310	151	98.6739
LiB#2_310	152	99.1317
LiB#2_310	153	98.8782
LiB#2_310	154	98.9794
LiB#2_310	155	98.5908
LiB#2_310	156	98.5765
LiB#2_310	157	98.5522
LiB#2_310	158	98.9022
LiB#2_310	159	98.8329
LiB#2_310	160	98.7943
LiB#2_310	161	98.6498
LiB#2_310	162	98.583
LiB#2_310	163	98.4913
LiB#2_310	164	98.7422
LiB#2_310	165	99.2612
LiB#2_310	166	99.2003
LiB#2_310	167	99.4027
LiB#2_310	168	98.9651
LiB#2_310	169	98.9698
LiB#2_310	170	98.8813
LiB#2_310	171	99.3444
LiB#2_310	172	99.2795
LiB#2_310	173	99.412
LiB#2_310	174	99.0754
LiB#2_310	175	98.9738
LiB#2_310	176	99.0174
LiB#2_310	177	99.2564
LiB#2_310	178	99.3842
LiB#2_310	179	99.3181
LiB#2_310	180	99.2758
LiB#2_310	181	98.9789
LiB#2_310	182	98.9759
LiB#2_310	183	99.1344
LiB#2_310	184	99.1923
LiB#2_310	185	99.1594
LiB#2_310	186	99.2985
LiB#2_310	187	99.0396
LiB#2_310	188	99.0453
LiB#2_310	189	99.011
LiB#2_310	190	99.3131
LiB#2_310	191	99.1517
LiB#2_310	192	99.3171
LiB#2_310	193	99.3094
LiB#2_310	194	98.946
LiB#2_310	195	98.9309
LiB#2_310	196	99.2229
LiB#2_310	197	99.3759
LiB#2_310	198	99.2209
LiB#2_310	199	99.3005
LiB#2_310	200	99.2735
LiB#3_202	2	100
LiB#3_202	3	99.8015
LiB#3_202	4	99.8486
LiB#3_202	5	99.8969
LiB#3_202	6	100.125
LiB#3_202	7	99.8167
LiB#3_202	8	99.3701
LiB#3_202	9	99.4211
LiB#3_202	10	99.4418
LiB#3_202	11	99.4481
LiB#3_202	12	99.794
LiB#3_202	13	99.8006
LiB#3_202	14	99.4296
LiB#3_202	15	99.3828
LiB#3_202	16	99.3131
LiB#3_202	17	99.3116
LiB#3_202	18	99.5746
LiB#3_202	19	99.371
LiB#3_202	20	98.8908
LiB#3_202	21	98.6663
LiB#3_202	22	98.7315
LiB#3_202	23	98.6472
LiB#3_202	24	99.2993
LiB#3_202	25	99.1424
LiB#3_202	26	98.9576
LiB#3_202	27	98.7175
LiB#3_202	28	98.8081
LiB#3_202	29	98.7968
LiB#3_202	30	99.1182
LiB#3_202	31	98.8663
LiB#3_202	32	98.9694
LiB#3_202	33	98.667
LiB#3_202	34	98.6292
LiB#3_202	35	98.5683
LiB#3_202	36	98.774
LiB#3_202	37	98.719
LiB#3_202	38	98.7676
LiB#3_202	39	98.5219
LiB#3_202	40	98.4926
LiB#3_202	41	98.5609
LiB#3_202	42	98.8281
LiB#3_202	43	98.6895
LiB#3_202	44	98.5996
LiB#3_202	45	98.3698
LiB#3_202	46	98.3536
LiB#3_202	47	98.3317
LiB#3_202	48	98.6443
LiB#3_202	49	98.6693
LiB#3_202	50	98.5938
LiB#3_202	51	98.4501
LiB#3_202	52	98.3325
LiB#3_202	53	98.3202
LiB#3_202	54	98.5402
LiB#3_202	55	98.5415
LiB#3_202	56	98.5436
LiB#3_202	57	98.3849
LiB#3_202	58	98.2085
LiB#3_202	59	98.1933
LiB#3_202	60	98.2236
LiB#3_202	61	98.4459
LiB#3_202	62	98.8886
LiB#3_202	63	97.9422
LiB#3_202	64	97.9947
LiB#3_202	65	98.0185
LiB#3_202	66	98.1892
LiB#3_202	67	98.2578
LiB#3_202	68	98.1208
LiB#3_202	69	97.7656
LiB#3_202	70	97.8188
LiB#3_202	71	97.9079
LiB#3_202	72	97.9347
LiB#3_202	73	98.2118
LiB#3_202	74	98.2077
LiB#3_202	75	97.6428
LiB#3_202	76	97.5851
LiB#3_202	77	97.635
LiB#3_202	78	97.6581
LiB#3_202	79	97.9825
LiB#3_202	80	97.8031
LiB#3_202	81	97.4466
LiB#3_202	82	97.0588
LiB#3_202	83	97.2759
LiB#3_202	84	97.371
LiB#3_202	85	97.5822
LiB#3_202	86	97.6569
LiB#3_202	87	97.7684
LiB#3_202	88	97.2945
LiB#3_202	89	97.3995
LiB#3_202	90	97.3812
LiB#3_202	91	97.9401
LiB#3_202	92	97.8928
LiB#3_202	93	97.7185
LiB#3_202	94	97.4547
LiB#3_202	95	97.3589
LiB#3_202	96	97.2957
LiB#3_202	97	97.7513
LiB#3_202	98	97.7076
LiB#3_202	99	97.7404
LiB#3_202	100	97.3788
LiB#3_202	101	97.108
LiB#3_202	102	97.1003
LiB#3_202	103	97.422
LiB#3_202	104	97.8299
LiB#3_202	105	97.1375
LiB#3_202	106	96.8228
LiB#3_202	107	96.8464
LiB#3_202	108	96.8957
LiB#3_202	109	96.8863
LiB#3_202	110	97.1622
LiB#3_202	111	97.6292
LiB#3_202	112	96.8645
LiB#3_202	113	96.7262
LiB#3_202	114	96.7236
LiB#3_202	115	96.7088
LiB#3_202	116	96.9488
LiB#3_202	117	96.8911
LiB#3_202	118	96.8626
LiB#3_202	119	96.6516
LiB#3_202	120	96.6468
LiB#3_202	121	96.6268
LiB#3_202	122	96.8218
LiB#3_202	123	96.8098
LiB#3_202	124	96.803
LiB#3_202	125	96.5499
LiB#3_202	126	96.63
LiB#3_202	127	96.5622
LiB#3_202	128	97.3364
LiB#3_202	129	96.7173
LiB#3_202	130	96.7335
LiB#3_202	131	96.6542
LiB#3_202	132	96.4415
LiB#3_202	133	96.4212
LiB#3_202	134	96.4415
LiB#3_202	135	96.4417
LiB#3_202	136	96.3994
LiB#3_202	137	96.4696
LiB#3_202	138	96.4012
LiB#3_202	139	96.4018
LiB#3_202	140	96.445
LiB#3_202	141	96.5319
LiB#3_202	142	96.5727
LiB#3_202	143	96.3494
LiB#3_202	144	96.2998
LiB#3_202	145	96.3293
LiB#3_202	146	96.3953
LiB#3_202	147	96.8672
LiB#3_202	148	96.5223
LiB#3_202	149	96.6042
LiB#3_202	150	96.2875
LiB#3_202	151	96.2907
LiB#3_202	152	96.27
LiB#3_202	153	96.5555
LiB#3_202	154	96.4531
LiB#3_202	155	96.4515
LiB#3_202	156	96.1685
LiB#3_202	157	96.2135
LiB#3_202	158	96.1871
LiB#3_202	159	96.6128
LiB#3_202	160	96.8203
LiB#3_202	161	96.967
LiB#3_202	162	96.8387
LiB#3_202	163	96.6881
LiB#3_202	164	96.5547
LiB#3_202	165	97.0753
LiB#3_202	166	96.9908
LiB#3_202	167	97.0666
LiB#3_202	168	96.9612
LiB#3_202	169	96.5714
LiB#3_202	170	96.6046
LiB#3_202	171	96.9728
LiB#3_202	172	97.0466
LiB#3_202	173	96.928
LiB#3_202	174	96.9317
LiB#3_202	175	96.6017
LiB#3_202	176	96.6107
LiB#3_202	177	96.7776
LiB#3_202	178	96.8658
LiB#3_202	179	96.7298
LiB#3_202	180	96.8622
LiB#3_202	181	96.6473
LiB#3_202	182	96.6093
LiB#3_202	183	96.6966
LiB#3_202	184	96.9116
LiB#3_202	185	96.7646
LiB#3_202	186	96.892
LiB#3_202	187	96.5528
LiB#3_202	188	96.4519
LiB#3_202	189	96.4419
LiB#3_202	190	97.2132
LiB#3_202	191	96.6758
LiB#3_202	192	96.7933
LiB#3_202	193	96.6474
LiB#3_202	194	96.8536
LiB#3_202	195	96.8612
LiB#3_202	196	96.8532
LiB#3_202	197	96.7079
LiB#3_202	198	96.6831
LiB#3_202	199	96.8735
LiB#3_202	200	97.0494
LiB#4_100	2	100
LiB#4_100	3	99.9439
LiB#4_100	4	99.8764
LiB#4_100	5	99.6407
LiB#4_100	6	99.6861
LiB#4_100	7	99.7733
LiB#4_100	8	99.7734
LiB#4_100	9	99.6928
LiB#4_100	10	99.5285
LiB#4_100	11	99.4504
LiB#4_100	12	99.5676
LiB#4_100	13	99.5856
LiB#4_100	14	99.6154
LiB#4_100	15	99.4818
LiB#4_100	16	99.5136
LiB#4_100	17	99.5381
LiB#4_100	18	99.6184
LiB#4_100	19	99.5869
LiB#4_100	20	99.5524
LiB#4_100	21	99.4501
LiB#4_100	22	99.4426
LiB#4_100	23	99.4946
LiB#4_100	24	99.4838
LiB#4_100	25	99.4292
LiB#4_100	26	99.3949
LiB#4_100	27	99.37
LiB#4_100	28	99.4287
LiB#4_100	29	99.4187
LiB#4_100	30	99.4173
LiB#4_100	31	99.3424
LiB#4_100	32	99.3179
LiB#4_100	33	99.3166
LiB#4_100	34	99.3403
LiB#4_100	35	99.3225
LiB#4_100	36	99.281
LiB#4_100	37	99.211
LiB#4_100	38	99.2585
LiB#4_100	39	99.2775
LiB#4_100	40	99.2688
LiB#4_100	41	99.2322
LiB#4_100	42	99.2193
LiB#4_100	43	99.1923
LiB#4_100	44	99.2031
LiB#4_100	45	99.237
LiB#4_100	46	99.1628
LiB#4_100	47	99.1201
LiB#4_100	48	99.1206
LiB#4_100	49	99.1484
LiB#4_100	50	99.1641
LiB#4_100	51	99.1152
LiB#4_100	52	99.0364
LiB#4_100	53	99.0986
LiB#4_100	54	99.1238
LiB#4_100	55	99.0895
LiB#4_100	56	99.0642
LiB#4_100	57	99.049
LiB#4_100	58	99.045
LiB#4_100	59	99.0691
LiB#4_100	60	99.0424
LiB#4_100	61	99.0251
LiB#4_100	62	99.0069
LiB#4_100	63	99.0024
LiB#4_100	64	99.0185
LiB#4_100	65	99.0143
LiB#4_100	66	99.0366
LiB#4_100	67	98.9229
LiB#4_100	68	98.9459
LiB#4_100	69	99.0272
LiB#4_100	70	98.9796
LiB#4_100	71	98.9971
LiB#4_100	72	98.9692
LiB#4_100	73	98.9203
LiB#4_100	74	98.9516
LiB#4_100	75	98.9172
LiB#4_100	76	98.9507
LiB#4_100	77	98.9126
LiB#4_100	78	98.8935
LiB#4_100	79	98.8459
LiB#4_100	80	98.8676
LiB#4_100	81	98.906
LiB#4_100	82	98.8372
LiB#4_100	83	98.8173
LiB#4_100	84	98.7828
LiB#4_100	85	98.8413
LiB#4_100	86	98.8568
LiB#4_100	87	98.7586
LiB#4_100	88	98.7711
LiB#4_100	89	98.8387
LiB#4_100	90	98.8219
LiB#4_100	91	98.807
LiB#4_100	92	98.7701
LiB#4_100	93	98.6496
LiB#4_100	94	98.7877
LiB#4_100	95	98.7871
LiB#4_100	96	98.783
LiB#4_100	97	98.7384
LiB#4_100	98	98.7192
LiB#4_100	99	98.7184
LiB#4_100	100	98.7275
LiB#4_100	101	98.7391
LiB#4_100	102	98.8101
LiB#4_100	103	98.7923
LiB#4_100	104	98.7539
LiB#4_100	105	98.7349
LiB#4_100	106	98.7438
LiB#4_100	107	98.7864
LiB#4_100	108	98.6547
LiB#4_100	109	98.6736
LiB#4_100	110	98.6457
LiB#4_100	111	98.6806
LiB#4_100	112	98.6709
LiB#4_100	113	98.6638
LiB#4_100	114	98.6661
LiB#4_100	115	98.6313
LiB#4_100	116	98.6269
LiB#4_100	117	98.6424
LiB#4_100	118	98.6255
LiB#4_100	119	98.6151
LiB#4_100	120	98.5816
LiB#4_100	121	98.543
LiB#4_100	122	98.5683
LiB#4_100	123	98.5763
LiB#4_100	124	98.5541
LiB#4_100	125	98.5954
LiB#4_100	126	98.5866
LiB#4_100	127	98.5026
LiB#4_100	128	98.4881
LiB#4_100	129	98.521
LiB#4_100	130	98.5095
LiB#4_100	131	98.5111
LiB#4_100	132	98.4537
LiB#4_100	133	98.4557
LiB#4_100	134	98.4588
LiB#4_100	135	98.4323
LiB#4_100	136	98.4383
LiB#4_100	137	98.4366
LiB#4_100	138	98.5182
LiB#4_100	139	98.4486
LiB#4_100	140	98.4623
LiB#4_100	141	98.3411
LiB#4_100	142	98.3675
LiB#4_100	143	98.3553
LiB#4_100	144	98.4085
LiB#4_100	145	98.4023
LiB#4_100	146	98.4307
LiB#4_100	147	98.2958
LiB#4_100	148	98.3419
LiB#4_100	149	98.3271
LiB#4_100	150	98.3962
LiB#4_100	151	98.3892
LiB#4_100	152	98.3885
LiB#4_100	153	98.3701
LiB#4_100	154	98.305
LiB#4_100	155	98.3027
LiB#4_100	156	98.3573
LiB#4_100	157	98.3469
LiB#4_100	158	98.3522
LiB#4_100	159	98.3367
LiB#4_100	160	98.2765
LiB#4_100	161	98.2772
LiB#4_100	162	98.3375
LiB#4_100	163	98.3054
LiB#4_100	164	98.3032
LiB#4_100	165	98.311
LiB#4_100	166	98.2184
LiB#4_100	167	98.2103
LiB#4_100	168	98.2947
LiB#4_100	169	98.3896
LiB#4_100	170	98.2771
LiB#4_100	171	98.2904
LiB#4_100	172	98.2379
LiB#4_100	173	98.2405
LiB#4_100	174	98.3186
LiB#4_100	175	98.26
LiB#4_100	176	98.2202
LiB#4_100	177	98.2639
LiB#4_100	178	98.3258
LiB#4_100	179	98.2891
LiB#4_100	180	98.3524
LiB#4_100	181	98.2693
LiB#4_100	182	98.2717
LiB#4_100	183	98.209
LiB#4_100	184	98.3702
LiB#4_100	185	98.2592
LiB#4_100	186	98.2573
LiB#4_100	187	98.2135
LiB#4_100	188	98.2853
LiB#4_100	189	98.1569
LiB#4_100	190	98.19
LiB#4_100	191	98.1588
LiB#4_100	192	98.2219
LiB#4_100	193	98.1777
LiB#4_100	194	98.2702
LiB#4_100	195	98.1892
LiB#4_100	196	98.1679
LiB#4_100	197	98.1353
LiB#4_100	198	98.209
LiB#4_100	199	98.277
LiB#4_100	200	98.2764

## Sheet: Figure5(a)
BN	cycle	SoH
1-1	1	100
1-1	2	99.9712
1-1	3	99.9951
1-1	4	99.7201
1-1	5	99.6286
1-1	6	99.5801
1-1	7	99.4828
1-1	8	99.6931
1-1	9	99.6044
1-1	10	99.5488
1-1	11	99.572
1-1	12	99.573
1-1	13	99.6239
1-1	14	99.489
1-1	15	99.4626
1-1	16	99.468
1-1	17	99.3186
1-1	18	99.4238
1-1	19	99.4296
1-1	20	99.5105
1-1	21	99.4725
1-1	22	99.4224
1-1	23	99.3019
1-1	24	99.3147
1-1	25	99.2778
1-1	26	99.3129
1-1	27	99.252
1-1	28	99.224
1-1	29	99.2236
1-1	30	99.2062
1-1	31	99.1523
1-1	32	99.1232
1-1	33	99.1202
1-1	34	99.0782
1-1	35	99.0493
1-1	36	99.016
1-1	37	99.0378
1-1	38	99.0064
1-1	39	99.0386
1-1	40	98.9855
1-1	41	98.9132
1-1	42	98.9236
1-1	43	98.8801
1-1	44	98.8933
1-1	45	98.9304
1-1	46	98.8202
1-1	47	98.804
1-1	48	98.7079
1-1	49	98.7637
1-1	50	98.7748
1-1	51	98.7866
1-1	52	98.6804
1-1	53	98.611
1-1	54	98.5743
1-1	55	98.5784
1-1	56	98.5528
1-1	57	98.5991
1-1	58	98.5601
1-1	59	98.5116
1-1	60	98.468
1-1	61	98.3488
1-1	62	98.4841
1-1	63	98.4342
1-1	64	98.3773
1-1	65	98.3335
1-1	66	98.3341
1-1	67	98.3702
1-1	68	98.4223
1-1	69	98.2695
1-1	70	98.2972
1-1	71	98.2989
1-1	72	98.2004
1-1	73	98.2696
1-1	74	98.1754
1-1	75	98.1994
1-1	76	98.1954
1-1	77	98.1639
1-1	78	98.155
1-1	79	98.124
1-1	80	98.2426
1-1	81	97.956
1-1	82	97.9164
1-1	83	97.929
1-1	84	97.8851
1-1	85	98.0305
1-1	86	97.9912
1-1	87	97.7926
1-1	88	97.9586
1-1	89	97.9265
1-1	90	97.9403
1-1	91	97.8717
1-1	92	98.0728
1-1	93	97.7224
1-1	94	97.526
1-1	95	97.7949
1-1	96	97.7908
1-1	97	97.7416
1-1	98	97.8197
1-1	99	97.7109
1-1	100	97.7093
1-1	101	97.7204
1-1	102	97.6981
1-1	103	97.6461
1-1	104	97.6465
1-1	105	97.6677
1-1	106	97.484
1-1	107	97.5956
1-1	108	97.589
1-1	109	97.5246
1-1	110	97.5667
1-1	111	97.4891
1-1	112	97.5066
1-1	113	97.4838
1-1	114	97.5018
1-1	115	97.4157
1-1	116	97.4898
1-1	117	97.3826
1-1	118	97.427
1-1	119	97.4298
1-1	120	97.4441
1-1	121	97.4126
1-1	122	97.3683
1-1	123	97.2796
1-1	124	97.3289
1-1	125	97.3168
1-1	126	97.3157
1-1	127	97.2404
1-1	128	97.2871
1-1	129	97.1907
1-1	130	97.1401
1-1	131	97.2313
1-1	132	97.2785
1-1	133	97.1441
1-1	134	97.1496
1-1	135	97.1128
1-1	136	97.1963
1-1	137	97.1489
1-1	138	97.1742
1-1	139	97.0705
1-1	140	97.0496
1-1	141	97.0119
1-1	142	97.0574
1-1	143	96.9878
1-1	144	97.0397
1-1	145	96.9532
1-1	146	96.9152
1-1	147	96.9415
1-1	148	96.9202
1-1	149	96.9054
1-1	150	96.8868
1-1	151	96.8313
1-1	152	96.7932
1-1	153	96.8139
1-1	154	96.8039
1-1	155	96.7352
1-1	156	96.7092
1-1	157	96.7136
1-1	158	96.7034
1-1	159	96.6749
1-1	160	96.6468
1-1	161	96.6482
1-1	162	96.6417
1-1	163	96.6258
1-1	164	96.5961
1-1	165	96.5713
1-1	166	96.5675
1-1	167	96.5404
1-1	168	96.5053
1-1	169	96.493
1-1	170	96.4881
1-1	171	96.5569
1-1	172	96.4794
1-1	173	96.4366
1-1	174	96.4561
1-1	175	96.3827
1-1	176	96.3545
1-1	177	96.4247
1-1	178	96.3862
1-1	179	96.3356
1-1	180	96.3145
1-1	181	96.3451
1-1	182	96.302
1-1	183	96.3812
1-1	184	96.2524
1-1	185	96.2578
1-1	186	96.2449
1-1	187	96.268
1-1	188	96.1952
1-1	189	96.1829
1-1	190	95.7897
1-1	191	96.1396
1-1	192	96.1824
1-1	193	96.2083
1-1	194	96.1206
1-1	195	96.1409
1-1	196	96.0852
1-1	197	96.0532
1-1	198	96.0475
1-1	199	96.1168
1-1	200	95.9709
1-1	201	96.1235
1-1	202	96.0367
1-1	203	96.0686
1-1	204	96.0113
1-1	205	96.0384
1-1	206	96.0495
1-1	207	95.888
1-1	208	95.8858
1-1	209	95.9829
1-1	210	95.8433
1-1	211	95.914
1-1	212	95.8792
1-1	213	95.8491
1-1	214	95.9127
1-1	215	96.2586
1-1	216	95.841
1-1	217	95.8388
1-1	218	95.8336
1-1	219	95.8062
1-1	220	95.849
1-1	221	95.7832
1-1	222	95.8135
1-1	223	95.7865
1-1	224	95.7758
1-1	225	95.74
1-1	226	95.7809
1-1	227	95.7303
1-1	228	95.9274
1-1	229	95.7202
1-1	230	95.6989
1-1	231	95.6955
1-1	232	95.4116
1-1	233	95.5908
1-1	234	95.5749
1-1	235	95.5829
1-1	236	95.6067
1-1	237	95.5765
1-1	238	95.6589
1-1	239	95.5817
1-1	240	95.5291
1-1	241	95.5639
1-1	242	95.5227
1-1	243	95.7687
1-1	244	95.5044
1-1	245	95.2756
1-1	246	95.5203
1-1	247	95.4889
1-1	248	95.6
1-1	249	95.4614
1-1	250	95.4768
1-1	251	95.4264
1-1	252	95.4585
1-1	253	95.575
1-1	254	95.438
1-1	255	95.4104
1-1	256	95.4086
1-1	257	95.3897
1-1	258	95.4282
1-1	259	95.3772
1-1	260	95.3195
1-1	261	95.3408
1-1	262	95.3228
1-1	263	95.3395
1-1	264	95.2928
1-1	265	95.2727
1-1	266	95.2548
1-1	267	95.1554
1-1	268	95.2317
1-1	269	95.5357
1-1	270	95.2144
1-1	271	95.218
1-1	272	95.1858
1-1	273	95.227
1-1	274	95.1456
1-1	275	95.2487
1-1	276	95.1899
1-1	277	95.2092
1-1	278	95.1169
1-1	279	95.2127
1-1	280	95.1451
1-1	281	95.1435
1-1	282	95.1193
1-1	283	95.1851
1-1	284	95.149
1-1	285	95.1809
1-1	286	94.9366
1-1	287	95.0849
1-1	288	95.0731
1-1	289	95.13
1-1	290	95.0872
1-1	291	95.0567
1-1	292	95.0733
1-1	293	94.9719
1-1	294	94.9341
1-1	295	95.0998
1-1	296	95.1108
1-1	297	95.0267
1-1	298	95.0444
1-1	299	94.9997
1-1	300	94.969
1-1	301	94.9456
1-1	302	95.0354
1-1	303	94.9516
1-1	304	94.9088
1-1	305	94.9272
1-1	306	94.9944
1-1	307	94.8434
1-1	308	94.7627
1-1	309	94.849
1-1	310	94.9109
1-1	311	94.7932
1-1	312	94.8732
1-1	313	94.8078
1-1	314	94.8341
1-1	315	94.8378
1-1	316	94.8517
1-1	317	94.76
1-1	318	94.8888
1-1	319	94.6395
1-1	320	94.7364
1-1	321	94.7046
1-1	322	94.7643
1-1	323	94.6951
1-1	324	94.653
1-1	325	94.6503
1-1	326	94.6836
1-1	327	94.6786
1-1	328	94.6591
1-1	329	94.6161
1-1	330	94.6201
1-1	331	94.6545
1-1	332	94.6449
1-1	333	94.5756
1-1	334	94.5819
1-1	335	94.5731
1-1	336	94.5391
1-1	337	94.576
1-1	338	94.5323
1-1	339	94.5559
1-1	340	94.4919
1-1	341	94.4859
1-1	342	94.4854
1-1	343	94.5667
1-1	344	94.4918
1-1	345	94.461
1-1	346	94.458
1-1	347	94.4902
1-1	348	94.4853
1-1	349	94.4791
1-1	350	94.4798
1-1	351	94.4607
1-1	352	94.4294
1-1	353	94.4575
1-1	354	94.4221
1-1	355	94.3725
1-1	356	94.3705
1-1	357	94.4293
1-1	358	94.4298
1-1	359	94.4085
1-1	360	94.4009
1-1	361	94.3832
1-1	362	94.3801
1-1	363	94.3866
1-1	364	94.3181
1-1	365	94.3513
1-1	366	94.3618
1-1	367	94.3582
1-1	368	94.3638
1-1	369	94.3115
1-1	370	94.3465
1-1	371	94.3684
1-1	372	94.379
1-1	373	94.3104
1-1	374	94.3294
1-1	375	94.2651
1-1	376	94.3156
1-1	377	94.2648
1-1	378	94.3136
1-1	379	94.2697
1-1	380	94.2818
1-1	381	94.2865
1-1	382	94.3159
1-1	383	94.2762
1-1	384	94.2555
1-1	385	94.2394
1-1	386	94.2714
1-1	387	94.2153
1-1	388	94.3629
1-1	389	94.1926
1-1	390	94.2043
1-1	391	94.2066
1-1	392	94.2059
1-1	393	94.213
1-1	394	94.1531
1-1	395	94.1374
1-1	396	94.1501
1-1	397	94.2072
1-1	398	94.1344
1-1	399	94.1496
1-1	400	94.1051
1-1	401	94.1192
1-1	402	94.107
1-1	403	94.1187
1-1	404	94.0964
1-1	405	94.0497
1-1	406	94.0678
1-1	407	94.0786
1-1	408	94.0895
1-1	409	94.0586
1-1	410	94.0686
1-1	411	94.0353
1-1	412	94.0219
1-1	413	94.0523
1-1	414	93.9912
1-1	415	93.9987
1-1	416	93.9675
1-1	417	93.967
1-1	418	94.0189
1-1	419	93.9336
1-1	420	93.9225
1-1	421	93.8786
1-1	422	93.9466
1-1	423	93.8795
1-1	424	93.9195
1-1	425	93.8785
1-1	426	93.8502
1-1	427	93.8063
1-1	428	93.8634
1-1	429	93.7986
1-1	430	93.7796
1-1	431	93.7825
1-1	432	93.8165
1-1	433	93.7607
1-1	434	93.7605
1-1	435	93.7378
1-1	436	93.7731
1-1	437	93.7573
1-1	438	93.758
1-1	439	93.7409
1-1	440	93.7288
1-1	441	93.712
1-1	442	93.7137
1-1	443	93.7498
1-1	444	93.7061
1-1	445	93.6951
1-1	446	93.6704
1-1	447	93.7189
1-1	448	93.6421
1-1	449	93.698
1-1	450	93.6697
1-1	451	93.7267
1-1	452	93.6938
1-1	453	93.7405
1-1	454	93.6646
1-1	455	93.6457
1-1	456	93.6702
1-1	457	93.6878
1-1	458	93.6583
1-1	459	93.6568
1-1	460	93.6315
1-1	461	93.6199
1-1	462	93.6416
1-1	463	93.5933
1-1	464	93.597
1-1	465	93.604
1-1	466	93.5849
1-1	467	93.5831
1-1	468	93.6503
1-1	469	93.5801
1-1	470	93.5756
1-1	471	93.5761
1-1	472	93.5913
1-1	473	93.556
1-1	474	93.5598
1-1	475	93.5423
1-1	476	93.5859
1-1	477	93.5601
1-1	478	93.563
1-1	479	93.5477
1-1	480	93.5622
1-1	481	93.5718
1-1	482	93.6245
1-1	483	93.6321
1-1	484	93.6156
1-1	485	93.6062
1-1	486	93.6108
1-1	487	93.638
1-1	488	93.5635
1-1	489	93.5605
1-1	490	93.52
1-1	491	93.5511
1-1	492	93.4918
1-1	493	93.5985
1-1	494	93.481
1-1	495	93.5191
1-1	496	93.4568
1-1	497	93.4977
1-1	498	93.4398
1-1	499	93.4238
1-1	500	93.468
1-2	1	100
1-2	2	99.9335
1-2	3	99.8708
1-2	4	99.8613
1-2	5	99.7927
1-2	6	99.7247
1-2	7	99.6922
1-2	8	99.6046
1-2	9	99.6084
1-2	10	99.5877
1-2	11	99.5693
1-2	12	99.5495
1-2	13	99.4977
1-2	14	99.4335
1-2	15	99.4612
1-2	16	99.413
1-2	17	99.354
1-2	18	99.3618
1-2	19	99.2735
1-2	20	99.2654
1-2	21	99.2622
1-2	22	99.2202
1-2	23	99.2054
1-2	24	99.1955
1-2	25	99.2245
1-2	26	99.1387
1-2	27	99.0959
1-2	28	99.1024
1-2	29	98.8808
1-2	30	98.9445
1-2	31	98.9371
1-2	32	98.8978
1-2	33	98.8933
1-2	34	98.7999
1-2	35	98.8692
1-2	36	98.7531
1-2	37	98.8032
1-2	38	98.7523
1-2	39	98.7568
1-2	40	98.6838
1-2	41	98.6691
1-2	42	98.6617
1-2	43	98.638
1-2	44	98.5927
1-2	45	98.5715
1-2	46	98.5523
1-2	47	98.5268
1-2	48	98.5191
1-2	49	98.5001
1-2	50	98.4522
1-2	51	98.4324
1-2	52	98.4413
1-2	53	98.3915
1-2	54	98.3747
1-2	55	98.3601
1-2	56	98.3186
1-2	57	98.3424
1-2	58	98.2898
1-2	59	98.2601
1-2	60	98.2579
1-2	61	98.2636
1-2	62	98.2241
1-2	63	98.2595
1-2	64	98.1877
1-2	65	98.1726
1-2	66	98.1636
1-2	67	98.2068
1-2	68	98.1258
1-2	69	98.1033
1-2	70	98.0933
1-2	71	98.0573
1-2	72	98.0771
1-2	73	98.0602
1-2	74	98.0071
1-2	75	98.0791
1-2	76	97.9961
1-2	77	97.943
1-2	78	97.9333
1-2	79	97.9834
1-2	80	97.9109
1-2	81	97.9993
1-2	82	97.872
1-2	83	97.8664
1-2	84	97.8644
1-2	85	97.8924
1-2	86	97.8175
1-2	87	97.9834
1-2	88	97.7916
1-2	89	97.7817
1-2	90	97.7569
1-2	91	97.7607
1-2	92	97.7267
1-2	93	97.719
1-2	94	97.6877
1-2	95	97.6888
1-2	96	97.6673
1-2	97	97.6974
1-2	98	97.6174
1-2	99	97.6495
1-2	100	97.5783
1-2	101	97.589
1-2	102	97.5956
1-2	103	97.6214
1-2	104	97.5314
1-2	105	97.5293
1-2	106	97.6333
1-2	107	97.5479
1-2	108	97.4799
1-2	109	97.4474
1-2	110	97.45
1-2	111	97.4383
1-2	112	97.4272
1-2	113	97.4001
1-2	114	97.4063
1-2	115	97.3652
1-2	116	97.3543
1-2	117	97.3218
1-2	118	97.3065
1-2	119	97.2945
1-2	120	97.3415
1-2	121	97.2652
1-2	122	97.2825
1-2	123	97.2612
1-2	124	97.2543
1-2	125	97.2385
1-2	126	97.2207
1-2	127	97.2152
1-2	128	97.1759
1-2	129	97.1738
1-2	130	97.1685
1-2	131	97.1521
1-2	132	97.1332
1-2	133	97.1116
1-2	134	97.1047
1-2	135	97.0892
1-2	136	97.0947
1-2	137	97.0688
1-2	138	97.0536
1-2	139	97.0733
1-2	140	97.065
1-2	141	97.0352
1-2	142	97.0392
1-2	143	97.0229
1-2	144	96.984
1-2	145	97.0002
1-2	146	96.9942
1-2	147	96.9861
1-2	148	96.9546
1-2	149	96.9335
1-2	150	96.9861
1-2	151	96.8831
1-2	152	96.8871
1-2	153	96.8793
1-2	154	96.8702
1-2	155	96.8239
1-2	156	96.9042
1-2	157	96.7779
1-2	158	96.8441
1-2	159	96.8435
1-2	160	96.8147
1-2	161	96.7756
1-2	162	96.8356
1-2	163	96.7555
1-2	164	96.7484
1-2	165	96.7409
1-2	166	96.7124
1-2	167	96.7139
1-2	168	96.74
1-2	169	96.6984
1-2	170	96.6741
1-2	171	96.6497
1-2	172	96.637
1-2	173	96.6283
1-2	174	96.6792
1-2	175	96.6212
1-2	176	96.6009
1-2	177	96.5885
1-2	178	96.6062
1-2	179	96.5723
1-2	180	96.5999
1-2	181	96.5623
1-2	182	96.5158
1-2	183	96.5023
1-2	184	96.5384
1-2	185	96.5051
1-2	186	96.5315
1-2	187	96.4877
1-2	188	96.4662
1-2	189	96.4512
1-2	190	96.4779
1-2	191	96.4562
1-2	192	96.5682
1-2	193	96.4192
1-2	194	96.4351
1-2	195	96.3887
1-2	196	96.4688
1-2	197	96.3802
1-2	198	96.3833
1-2	199	96.352
1-2	200	96.3856
1-2	201	96.3408
1-2	202	96.3627
1-2	203	96.3313
1-2	204	96.3244
1-2	205	96.2908
1-2	206	96.3113
1-2	207	96.2822
1-2	208	96.3256
1-2	209	96.2927
1-2	210	96.2657
1-2	211	96.253
1-2	212	96.26
1-2	213	96.2259
1-2	214	96.2379
1-2	215	96.2085
1-2	216	96.2243
1-2	217	96.2234
1-2	218	96.2215
1-2	219	96.1923
1-2	220	96.1803
1-2	221	96.1471
1-2	222	96.169
1-2	223	96.1803
1-2	224	96.1746
1-2	225	96.1467
1-2	226	96.1334
1-2	227	96.0911
1-2	228	96.1101
1-2	229	96.1214
1-2	230	96.1076
1-2	231	96.0907
1-2	232	96.072
1-2	233	96.0955
1-2	234	96.0643
1-2	235	96.1361
1-2	236	96.0669
1-2	237	96.0365
1-2	238	96.0299
1-2	239	96.0126
1-2	240	96.0271
1-2	241	96.0634
1-2	242	95.9884
1-2	243	95.9907
1-2	244	95.9967
1-2	245	96.0242
1-2	246	95.9562
1-2	247	96.0137
1-2	248	95.9288
1-2	249	95.9756
1-2	250	95.9861
1-2	251	95.9722
1-2	252	95.8813
1-2	253	95.9261
1-2	254	95.8662
1-2	255	95.8472
1-2	256	95.8327
1-2	257	95.8427
1-2	258	95.8211
1-2	259	95.8152
1-2	260	95.8217
1-2	261	95.8323
1-2	262	95.7966
1-2	263	95.8069
1-2	264	95.7766
1-2	265	95.7696
1-2	266	95.7681
1-2	267	95.7776
1-2	268	95.7437
1-2	269	95.8236
1-2	270	95.7097
1-2	271	95.7278
1-2	272	95.711
1-2	273	95.7269
1-2	274	95.6858
1-2	275	95.7032
1-2	276	95.6569
1-2	277	95.6808
1-2	278	95.6591
1-2	279	95.6837
1-2	280	95.645
1-2	281	95.6255
1-2	282	95.6119
1-2	283	95.5981
1-2	284	95.5921
1-2	285	95.5946
1-2	286	95.5729
1-2	287	95.5608
1-2	288	95.5656
1-2	289	95.5462
1-2	290	95.5765
1-2	291	95.5248
1-2	292	95.5264
1-2	293	95.5122
1-2	294	95.5193
1-2	295	95.5296
1-2	296	95.5905
1-2	297	95.5169
1-2	298	95.5081
1-2	299	95.5512
1-2	300	95.5778
1-2	301	95.5031
1-2	302	95.5493
1-2	303	95.4931
1-2	304	95.4924
1-2	305	95.4967
1-2	306	95.5544
1-2	307	95.4635
1-2	308	95.5308
1-2	309	95.4582
1-2	310	95.4943
1-2	311	95.4486
1-2	312	95.495
1-2	313	95.4525
1-2	314	95.4592
1-2	315	95.337
1-2	316	95.5333
1-2	317	95.4987
1-2	318	95.5562
1-2	319	95.4028
1-2	320	95.3661
1-2	321	95.3628
1-2	322	95.4441
1-2	323	95.4027
1-2	324	95.3674
1-2	325	95.3309
1-2	326	95.3004
1-2	327	95.2918
1-2	328	95.3072
1-2	329	95.2877
1-2	330	95.2637
1-2	331	95.2392
1-2	332	95.2353
1-2	333	95.3025
1-2	334	95.2638
1-2	335	95.2634
1-2	336	95.26
1-2	337	95.2094
1-2	338	95.2041
1-2	339	95.2088
1-2	340	95.1701
1-2	341	95.1583
1-2	342	95.1515
1-2	343	95.1168
1-2	344	95.1101
1-2	345	95.1361
1-2	346	95.1035
1-2	347	95.0933
1-2	348	95.1115
1-2	349	95.1323
1-2	350	95.06
1-2	351	95.0842
1-2	352	95.0338
1-2	353	95.032
1-2	354	95.0196
1-2	355	95.0627
1-2	356	95.0063
1-2	357	94.9742
1-2	358	94.9788
1-2	359	95.0254
1-2	360	94.9642
1-2	361	94.9974
1-2	362	94.9238
1-2	363	94.9315
1-2	364	94.9439
1-2	365	94.9543
1-2	366	94.9171
1-2	367	94.9042
1-2	368	94.8901
1-2	369	94.9247
1-2	370	94.9199
1-2	371	94.9134
1-2	372	94.8896
1-2	373	94.8767
1-2	374	94.8683
1-2	375	94.8584
1-2	376	94.9266
1-2	377	94.8479
1-2	378	94.8879
1-2	379	94.9036
1-2	380	94.8551
1-2	381	94.8627
1-2	382	94.8908
1-2	383	94.847
1-2	384	94.8714
1-2	385	94.88
1-2	386	94.9293
1-2	387	94.8279
1-2	388	94.8722
1-2	389	94.8086
1-2	390	94.8518
1-2	391	94.8624
1-2	392	94.8992
1-2	393	94.8013
1-2	394	94.7958
1-2	395	94.7907
1-2	396	94.8152
1-2	397	94.7562
1-2	398	94.7798
1-2	399	94.7476
1-2	400	94.7421
1-2	401	94.7444
1-2	402	94.8167
1-2	403	94.7562
1-2	404	94.757
1-2	405	94.7314
1-2	406	94.7386
1-2	407	94.7237
1-2	408	94.7142
1-2	409	94.6965
1-2	410	94.6794
1-2	411	94.6663
1-2	412	94.6702
1-2	413	94.7034
1-2	414	94.6448
1-2	415	94.6478
1-2	416	94.6418
1-2	417	94.6221
1-2	418	94.6112
1-2	419	94.6364
1-2	420	94.6088
1-2	421	94.5926
1-2	422	94.5662
1-2	423	94.6355
1-2	424	94.5442
1-2	425	94.5537
1-2	426	94.5364
1-2	427	94.5335
1-2	428	94.5073
1-2	429	94.5592
1-2	430	94.5122
1-2	431	94.5007
1-2	432	94.51
1-2	433	94.5164
1-2	434	94.4796
1-2	435	94.4706
1-2	436	94.4684
1-2	437	94.4443
1-2	438	94.4355
1-2	439	94.4495
1-2	440	94.4235
1-2	441	94.4005
1-2	442	94.388
1-2	443	94.3888
1-2	444	94.4205
1-2	445	94.3604
1-2	446	94.337
1-2	447	94.3491
1-2	448	94.3313
1-2	449	94.3174
1-2	450	94.3487
1-2	451	94.3178
1-2	452	94.3154
1-2	453	94.3008
1-2	454	94.3491
1-2	455	94.2973
1-2	456	94.2895
1-2	457	94.3038
1-2	458	94.3196
1-2	459	94.2737
1-2	460	94.3092
1-2	461	94.2627
1-2	462	94.2394
1-2	463	94.2304
1-2	464	94.2625
1-2	465	94.2258
1-2	466	94.2139
1-2	467	94.1996
1-2	468	94.2622
1-2	469	94.2634
1-2	470	94.3065
1-2	471	94.2837
1-2	472	94.2772
1-2	473	94.2571
1-2	474	94.2471
1-2	475	94.2892
1-2	476	94.2286
1-2	477	94.2228
1-2	478	94.2186
1-2	479	94.224
1-2	480	94.1962
1-2	481	94.2272
1-2	482	94.1536
1-2	483	94.1682
1-2	484	94.1736
1-2	485	94.2095
1-2	486	94.1498
1-2	487	94.1745
1-2	488	94.1594
1-2	489	94.1744
1-2	490	94.1464
1-2	491	94.1879
1-2	492	94.1267
1-2	493	94.1259
1-2	494	94.1396
1-2	495	94.1499
1-2	496	94.1496
1-2	497	94.1438
1-2	498	94.1361
1-2	499	94.1448
1-2	500	94.1634
1-3	1	100
1-3	2	99.9438
1-3	3	99.8773
1-3	4	99.8643
1-3	5	99.7889
1-3	6	99.7309
1-3	7	99.8016
1-3	8	99.5474
1-3	9	99.6167
1-3	10	99.5901
1-3	11	99.5409
1-3	12	99.5397
1-3	13	99.5726
1-3	14	99.4805
1-3	15	99.4163
1-3	16	99.3596
1-3	17	99.326
1-3	18	99.3249
1-3	19	99.2448
1-3	20	99.2322
1-3	21	99.2599
1-3	22	99.1977
1-3	23	99.1786
1-3	24	99.1528
1-3	25	99.2885
1-3	26	99.1576
1-3	27	99.1754
1-3	28	99.1525
1-3	29	98.9151
1-3	30	98.9102
1-3	31	98.9011
1-3	32	98.8497
1-3	33	98.7941
1-3	34	98.7751
1-3	35	98.7934
1-3	36	98.6791
1-3	37	98.7374
1-3	38	98.6581
1-3	39	98.6295
1-3	40	98.5837
1-3	41	98.5751
1-3	42	98.5537
1-3	43	98.5426
1-3	44	98.5382
1-3	45	98.564
1-3	46	98.4426
1-3	47	98.4011
1-3	48	98.3818
1-3	49	98.4694
1-3	50	98.3788
1-3	51	98.3938
1-3	52	98.2517
1-3	53	98.2613
1-3	54	98.279
1-3	55	98.2742
1-3	56	98.2326
1-3	57	98.3196
1-3	58	98.1916
1-3	59	98.1644
1-3	60	98.1591
1-3	61	98.1492
1-3	62	98.1286
1-3	63	98.1324
1-3	64	98.0835
1-3	65	98.0602
1-3	66	98.063
1-3	67	98.0747
1-3	68	98.0052
1-3	69	98.0007
1-3	70	97.9819
1-3	71	97.9598
1-3	72	97.9228
1-3	73	97.9607
1-3	74	97.9067
1-3	75	97.8948
1-3	76	97.8771
1-3	77	97.9416
1-3	78	97.8531
1-3	79	97.8219
1-3	80	97.8028
1-3	81	97.8277
1-3	82	97.7712
1-3	83	97.8154
1-3	84	97.749
1-3	85	97.7325
1-3	86	97.7144
1-3	87	97.7142
1-3	88	97.6612
1-3	89	97.7137
1-3	90	97.6418
1-3	91	97.6194
1-3	92	97.6055
1-3	93	97.6792
1-3	94	97.5737
1-3	95	97.6252
1-3	96	97.5371
1-3	97	97.5158
1-3	98	97.4809
1-3	99	97.4998
1-3	100	97.4376
1-3	101	97.4849
1-3	102	97.438
1-3	103	97.4176
1-3	104	97.3689
1-3	105	97.3678
1-3	106	97.3946
1-3	107	97.3897
1-3	108	97.2486
1-3	109	97.2635
1-3	110	97.2837
1-3	111	97.3584
1-3	112	97.2233
1-3	113	97.272
1-3	114	97.1765
1-3	115	97.1677
1-3	116	97.1675
1-3	117	97.2099
1-3	118	97.1243
1-3	119	97.116
1-3	120	97.0446
1-3	121	97.0421
1-3	122	97.0565
1-3	123	97.1242
1-3	124	97.0114
1-3	125	97.0656
1-3	126	96.9808
1-3	127	96.8957
1-3	128	96.942
1-3	129	96.9905
1-3	130	96.9187
1-3	131	96.9026
1-3	132	96.9123
1-3	133	96.8898
1-3	134	96.8676
1-3	135	96.913
1-3	136	96.8223
1-3	137	96.8213
1-3	138	96.7632
1-3	139	96.827
1-3	140	96.8063
1-3	141	96.8657
1-3	142	96.7844
1-3	143	96.7624
1-3	144	96.6946
1-3	145	96.7864
1-3	146	96.7485
1-3	147	96.8003
1-3	148	96.7049
1-3	149	96.6957
1-3	150	96.6835
1-3	151	96.7072
1-3	152	96.6697
1-3	153	96.7224
1-3	154	96.6535
1-3	155	96.6359
1-3	156	96.6267
1-3	157	96.6476
1-3	158	96.6475
1-3	159	96.6937
1-3	160	96.6018
1-3	161	96.6056
1-3	162	96.546
1-3	163	96.611
1-3	164	96.5442
1-3	165	96.5977
1-3	166	96.5369
1-3	167	96.5566
1-3	168	96.5431
1-3	169	96.5477
1-3	170	96.4952
1-3	171	96.5444
1-3	172	96.473
1-3	173	96.483
1-3	174	96.4528
1-3	175	96.4841
1-3	176	96.4276
1-3	177	96.4406
1-3	178	96.424
1-3	179	96.4162
1-3	180	96.4204
1-3	181	96.4229
1-3	182	96.3895
1-3	183	96.3621
1-3	184	96.3602
1-3	185	96.3562
1-3	186	96.3178
1-3	187	96.3438
1-3	188	96.3097
1-3	189	96.3157
1-3	190	96.3202
1-3	191	96.2967
1-3	192	96.2778
1-3	193	96.2885
1-3	194	96.2478
1-3	195	96.2194
1-3	196	96.2066
1-3	197	96.2275
1-3	198	96.2201
1-3	199	96.2212
1-3	200	96.2019
1-3	201	96.1839
1-3	202	96.1749
1-3	203	96.1647
1-3	204	96.2094
1-3	205	96.1481
1-3	206	96.1357
1-3	207	96.1216
1-3	208	96.1164
1-3	209	96.0625
1-3	210	96.1234
1-3	211	96.0394
1-3	212	96.064
1-3	213	96.0835
1-3	214	96.0293
1-3	215	96.0647
1-3	216	96.1027
1-3	217	96.0272
1-3	218	95.9929
1-3	219	95.9921
1-3	220	95.9587
1-3	221	95.9809
1-3	222	96.008
1-3	223	95.9261
1-3	224	95.9318
1-3	225	95.9205
1-3	226	95.9785
1-3	227	95.8465
1-3	228	95.9001
1-3	229	95.8886
1-3	230	95.8639
1-3	231	95.8555
1-3	232	95.8936
1-3	233	95.7946
1-3	234	95.8805
1-3	235	95.8307
1-3	236	95.7966
1-3	237	95.7781
1-3	238	95.8163
1-3	239	95.7675
1-3	240	95.7443
1-3	241	95.7403
1-3	242	95.7633
1-3	243	95.7138
1-3	244	95.7619
1-3	245	95.6988
1-3	246	95.6946
1-3	247	95.646
1-3	248	95.7084
1-3	249	95.7221
1-3	250	95.7213
1-3	251	95.6151
1-3	252	95.6257
1-3	253	95.6274
1-3	254	95.6053
1-3	255	95.5782
1-3	256	95.6122
1-3	257	95.5407
1-3	258	95.5491
1-3	259	95.5324
1-3	260	95.5631
1-3	261	95.5306
1-3	262	95.5367
1-3	263	95.4947
1-3	264	95.4827
1-3	265	95.4642
1-3	266	95.4848
1-3	267	95.4391
1-3	268	95.4482
1-3	269	95.3663
1-3	270	95.4227
1-3	271	95.4085
1-3	272	95.3832
1-3	273	95.3809
1-3	274	95.3496
1-3	275	95.363
1-3	276	95.3626
1-3	277	95.3878
1-3	278	95.3343
1-3	279	95.3033
1-3	280	95.3234
1-3	281	95.2327
1-3	282	95.291
1-3	283	95.3186
1-3	284	95.2587
1-3	285	95.2414
1-3	286	95.219
1-3	287	95.2457
1-3	288	95.204
1-3	289	95.2592
1-3	290	95.1914
1-3	291	95.1717
1-3	292	95.1705
1-3	293	95.1906
1-3	294	95.1806
1-3	295	95.2271
1-3	296	95.1349
1-3	297	95.1296
1-3	298	95.1113
1-3	299	95.1873
1-3	300	95.1037
1-3	301	95.0941
1-3	302	95.0793
1-3	303	95.1254
1-3	304	95.0913
1-3	305	95.1491
1-3	306	95.0545
1-3	307	95.0413
1-3	308	95.0407
1-3	309	95.0808
1-3	310	95.0545
1-3	311	95.0358
1-3	312	95.0412
1-3	313	94.9577
1-3	314	94.918
1-3	315	95.1153
1-3	316	95.0793
1-3	317	95.0883
1-3	318	95.0525
1-3	319	94.9699
1-3	320	94.9496
1-3	321	94.9721
1-3	322	94.9972
1-3	323	94.9748
1-3	324	94.933
1-3	325	94.8869
1-3	326	94.9873
1-3	327	94.8711
1-3	328	94.8895
1-3	329	94.8859
1-3	330	94.8901
1-3	331	94.8468
1-3	332	94.9154
1-3	333	94.8547
1-3	334	94.8682
1-3	335	94.8755
1-3	336	94.9093
1-3	337	94.8337
1-3	338	94.8654
1-3	339	94.8215
1-3	340	94.7925
1-3	341	94.7834
1-3	342	94.8176
1-3	343	94.7618
1-3	344	94.7413
1-3	345	94.7366
1-3	346	94.7678
1-3	347	94.7298
1-3	348	94.7759
1-3	349	94.6998
1-3	350	94.6977
1-3	351	94.7026
1-3	352	94.7081
1-3	353	94.6746
1-3	354	94.6534
1-3	355	94.6418
1-3	356	94.6302
1-3	357	94.6238
1-3	358	94.6552
1-3	359	94.6114
1-3	360	94.5984
1-3	361	94.5728
1-3	362	94.5854
1-3	363	94.6473
1-3	364	94.5518
1-3	365	94.5631
1-3	366	94.5403
1-3	367	94.5017
1-3	368	94.5512
1-3	369	94.5461
1-3	370	94.5375
1-3	371	94.5215
1-3	372	94.5039
1-3	373	94.5274
1-3	374	94.4752
1-3	375	94.5131
1-3	376	94.4654
1-3	377	94.4604
1-3	378	94.4514
1-3	379	94.4857
1-3	380	94.4608
1-3	381	94.4875
1-3	382	94.4311
1-3	383	94.4899
1-3	384	94.4616
1-3	385	94.5244
1-3	386	94.4115
1-3	387	94.409
1-3	388	94.4064
1-3	389	94.4163
1-3	390	94.4012
1-3	391	94.4261
1-3	392	94.3918
1-3	393	94.3665
1-3	394	94.3651
1-3	395	94.3862
1-3	396	94.3607
1-3	397	94.3752
1-3	398	94.3624
1-3	399	94.3581
1-3	400	94.3857
1-3	401	94.3768
1-3	402	94.357
1-3	403	94.3628
1-3	404	94.3286
1-3	405	94.3301
1-3	406	94.3981
1-3	407	94.3349
1-3	408	94.3098
1-3	409	94.3007
1-3	410	94.3724
1-3	411	94.3475
1-3	412	94.3638
1-3	413	94.3042
1-3	414	94.3081
1-3	415	94.2759
1-3	416	94.3465
1-3	417	94.2885
1-3	418	94.2739
1-3	419	94.27
1-3	420	94.2974
1-3	421	94.2552
1-3	422	94.3043
1-3	423	94.2538
1-3	424	94.2055
1-3	425	94.2457
1-3	426	94.2459
1-3	427	94.2244
1-3	428	94.208
1-3	429	94.1991
1-3	430	94.1735
1-3	431	94.1808
1-3	432	94.1881
1-3	433	94.1508
1-3	434	94.1298
1-3	435	94.1407
1-3	436	94.1198
1-3	437	94.1648
1-3	438	94.1174
1-3	439	94.1302
1-3	440	94.1153
1-3	441	94.0845
1-3	442	94.104
1-3	443	94.1298
1-3	444	94.0854
1-3	445	94.0609
1-3	446	94.0458
1-3	447	94.0693
1-3	448	94.0225
1-3	449	94.0427
1-3	450	94.0012
1-3	451	93.9923
1-3	452	93.9555
1-3	453	94.0032
1-3	454	93.9516
1-3	455	93.9498
1-3	456	93.9539
1-3	457	93.9939
1-3	458	93.9567
1-3	459	93.9619
1-3	460	93.9368
1-3	461	93.9187
1-3	462	93.9079
1-3	463	93.9402
1-3	464	93.8908
1-3	465	93.8828
1-3	466	93.878
1-3	467	93.8858
1-3	468	93.9541
1-3	469	93.8979
1-3	470	93.9079
1-3	471	93.919
1-3	472	93.9043
1-3	473	93.8706
1-3	474	93.9128
1-3	475	93.87
1-3	476	93.8683
1-3	477	93.8492
1-3	478	93.9036
1-3	479	93.8252
1-3	480	93.8703
1-3	481	93.8154
1-3	482	93.8105
1-3	483	93.8076
1-3	484	93.8445
1-3	485	93.7804
1-3	486	93.7882
1-3	487	93.7721
1-3	488	93.7989
1-3	489	93.7715
1-3	490	93.7503
1-3	491	93.7397
1-3	492	93.7307
1-3	493	93.778
1-3	494	93.7563
1-3	495	93.7665
1-3	496	93.7791
1-3	497	93.7554
1-3	498	93.7714
1-3	499	93.8332
1-3	500	93.8143
1-4	1	100
1-4	2	99.9219
1-4	3	99.897
1-4	4	99.9078
1-4	5	99.8336
1-4	6	99.7698
1-4	7	99.8317
1-4	8	99.583
1-4	9	99.6849
1-4	10	99.6417
1-4	11	99.6058
1-4	12	99.6097
1-4	13	99.6592
1-4	14	99.5783
1-4	15	99.4924
1-4	16	99.4304
1-4	17	99.3955
1-4	18	99.408
1-4	19	99.3798
1-4	20	99.336
1-4	21	99.3308
1-4	22	99.286
1-4	23	99.2809
1-4	24	99.2232
1-4	25	99.4094
1-4	26	99.2459
1-4	27	99.277
1-4	28	99.262
1-4	29	98.9808
1-4	30	98.9922
1-4	31	99.0362
1-4	32	98.9721
1-4	33	98.9355
1-4	34	98.8661
1-4	35	98.9074
1-4	36	98.7881
1-4	37	98.8348
1-4	38	98.7707
1-4	39	98.7782
1-4	40	98.7085
1-4	41	98.6878
1-4	42	98.6995
1-4	43	98.6764
1-4	44	98.6544
1-4	45	98.6997
1-4	46	98.5674
1-4	47	98.506
1-4	48	98.4843
1-4	49	98.5629
1-4	50	98.493
1-4	51	98.5409
1-4	52	98.391
1-4	53	98.3619
1-4	54	98.4104
1-4	55	98.3697
1-4	56	98.3452
1-4	57	98.4629
1-4	58	98.2964
1-4	59	98.2626
1-4	60	98.2831
1-4	61	98.2715
1-4	62	98.2468
1-4	63	98.255
1-4	64	98.2136
1-4	65	98.1751
1-4	66	98.1862
1-4	67	98.191
1-4	68	98.1255
1-4	69	98.1129
1-4	70	98.091
1-4	71	98.1107
1-4	72	98.0184
1-4	73	98.0836
1-4	74	98.0365
1-4	75	98.0131
1-4	76	97.9939
1-4	77	97.94
1-4	78	97.998
1-4	79	97.9827
1-4	80	97.9012
1-4	81	97.9718
1-4	82	97.8919
1-4	83	97.9755
1-4	84	97.8673
1-4	85	97.8634
1-4	86	97.8217
1-4	87	97.809
1-4	88	97.7876
1-4	89	97.8691
1-4	90	97.7956
1-4	91	97.7644
1-4	92	97.7493
1-4	93	97.8604
1-4	94	97.7121
1-4	95	97.748
1-4	96	97.6784
1-4	97	97.6619
1-4	98	97.6588
1-4	99	97.652
1-4	100	97.5916
1-4	101	97.6026
1-4	102	97.5694
1-4	103	97.5524
1-4	104	97.522
1-4	105	97.53
1-4	106	97.635
1-4	107	97.5539
1-4	108	97.4302
1-4	109	97.396
1-4	110	97.4296
1-4	111	97.5222
1-4	112	97.3854
1-4	113	97.4396
1-4	114	97.3503
1-4	115	97.3106
1-4	116	97.3236
1-4	117	97.3815
1-4	118	97.2721
1-4	119	97.3431
1-4	120	97.2118
1-4	121	97.2051
1-4	122	97.2096
1-4	123	97.2848
1-4	124	97.1905
1-4	125	97.1771
1-4	126	97.2306
1-4	127	97.0891
1-4	128	97.0971
1-4	129	97.1758
1-4	130	97.0693
1-4	131	97.0563
1-4	132	97.0792
1-4	133	97.0373
1-4	134	97.0153
1-4	135	97.0967
1-4	136	96.9914
1-4	137	96.9926
1-4	138	96.9404
1-4	139	96.9908
1-4	140	96.9718
1-4	141	97.0335
1-4	142	96.9254
1-4	143	96.9175
1-4	144	96.8598
1-4	145	96.9489
1-4	146	96.9194
1-4	147	96.9321
1-4	148	96.8748
1-4	149	96.8635
1-4	150	96.8777
1-4	151	96.866
1-4	152	96.8477
1-4	153	96.9273
1-4	154	96.8508
1-4	155	96.8145
1-4	156	96.85
1-4	157	96.8086
1-4	158	96.8096
1-4	159	96.9044
1-4	160	96.7796
1-4	161	96.7992
1-4	162	96.7748
1-4	163	96.8073
1-4	164	96.7498
1-4	165	96.8367
1-4	166	96.7344
1-4	167	96.7517
1-4	168	96.715
1-4	169	96.7723
1-4	170	96.7224
1-4	171	96.7146
1-4	172	96.7102
1-4	173	96.685
1-4	174	96.673
1-4	175	96.7025
1-4	176	96.6629
1-4	177	96.6656
1-4	178	96.6499
1-4	179	96.6327
1-4	180	96.6425
1-4	181	96.6446
1-4	182	96.6039
1-4	183	96.6113
1-4	184	96.5918
1-4	185	96.5862
1-4	186	96.5618
1-4	187	96.5935
1-4	188	96.5496
1-4	189	96.5897
1-4	190	96.5609
1-4	191	96.5477
1-4	192	96.5395
1-4	193	96.5563
1-4	194	96.5144
1-4	195	96.4798
1-4	196	96.4551
1-4	197	96.4428
1-4	198	96.5008
1-4	199	96.4657
1-4	200	96.4488
1-4	201	96.4343
1-4	202	96.4331
1-4	203	96.4174
1-4	204	96.4696
1-4	205	96.382
1-4	206	96.3977
1-4	207	96.3898
1-4	208	96.3791
1-4	209	96.3267
1-4	210	96.4064
1-4	211	96.2902
1-4	212	96.3118
1-4	213	96.3404
1-4	214	96.2928
1-4	215	96.3046
1-4	216	96.3748
1-4	217	96.2792
1-4	218	96.2567
1-4	219	96.2534
1-4	220	96.215
1-4	221	96.2359
1-4	222	96.2539
1-4	223	96.1769
1-4	224	96.1781
1-4	225	96.1762
1-4	226	96.2499
1-4	227	96.1315
1-4	228	96.1643
1-4	229	96.1453
1-4	230	96.1236
1-4	231	96.115
1-4	232	96.1804
1-4	233	96.0438
1-4	234	96.1434
1-4	235	96.0934
1-4	236	96.0518
1-4	237	96.0453
1-4	238	96.0697
1-4	239	96.0227
1-4	240	96.0969
1-4	241	96.0178
1-4	242	96.036
1-4	243	95.9881
1-4	244	96.0403
1-4	245	95.9671
1-4	246	95.9767
1-4	247	95.9177
1-4	248	95.9854
1-4	249	95.9987
1-4	250	96.0063
1-4	251	95.91
1-4	252	95.9328
1-4	253	95.908
1-4	254	95.9105
1-4	255	95.8678
1-4	256	95.9716
1-4	257	95.8236
1-4	258	95.8237
1-4	259	95.8018
1-4	260	95.85
1-4	261	95.814
1-4	262	95.8396
1-4	263	95.7669
1-4	264	95.7563
1-4	265	95.7287
1-4	266	95.7755
1-4	267	95.7381
1-4	268	95.7275
1-4	269	95.6707
1-4	270	95.6863
1-4	271	95.7116
1-4	272	95.722
1-4	273	95.6647
1-4	274	95.6313
1-4	275	95.6575
1-4	276	95.6561
1-4	277	95.6677
1-4	278	95.6363
1-4	279	95.5862
1-4	280	95.6068
1-4	281	95.5243
1-4	282	95.5656
1-4	283	95.6009
1-4	284	95.5323
1-4	285	95.5226
1-4	286	95.5149
1-4	287	95.4768
1-4	288	95.4744
1-4	289	95.5832
1-4	290	95.4872
1-4	291	95.467
1-4	292	95.4536
1-4	293	95.4844
1-4	294	95.4499
1-4	295	95.4928
1-4	296	95.4172
1-4	297	95.4158
1-4	298	95.4085
1-4	299	95.4604
1-4	300	95.3995
1-4	301	95.3919
1-4	302	95.3698
1-4	303	95.3976
1-4	304	95.3837
1-4	305	95.4645
1-4	306	95.3697
1-4	307	95.3536
1-4	308	95.3547
1-4	309	95.4006
1-4	310	95.3671
1-4	311	95.4155
1-4	312	95.3556
1-4	313	95.3032
1-4	314	95.2436
1-4	315	95.4566
1-4	316	95.425
1-4	317	95.4266
1-4	318	95.3826
1-4	319	95.2928
1-4	320	95.2977
1-4	321	95.3634
1-4	322	95.3447
1-4	323	95.3133
1-4	324	95.296
1-4	325	95.2413
1-4	326	95.3091
1-4	327	95.22
1-4	328	95.2276
1-4	329	95.2167
1-4	330	95.2117
1-4	331	95.1929
1-4	332	95.2465
1-4	333	95.2111
1-4	334	95.2114
1-4	335	95.2127
1-4	336	95.2035
1-4	337	95.1663
1-4	338	95.206
1-4	339	95.1536
1-4	340	95.1349
1-4	341	95.1228
1-4	342	95.1585
1-4	343	95.1099
1-4	344	95.1264
1-4	345	95.0721
1-4	346	95.0707
1-4	347	95.0713
1-4	348	95.0945
1-4	349	95.0523
1-4	350	95.0303
1-4	351	95.0238
1-4	352	95.035
1-4	353	94.9962
1-4	354	95.048
1-4	355	94.9939
1-4	356	94.9737
1-4	357	94.9388
1-4	358	94.9764
1-4	359	94.9365
1-4	360	94.9271
1-4	361	94.9129
1-4	362	94.8739
1-4	363	94.8999
1-4	364	94.9294
1-4	365	94.8924
1-4	366	94.897
1-4	367	94.841
1-4	368	94.9265
1-4	369	94.8897
1-4	370	94.854
1-4	371	94.8705
1-4	372	94.86
1-4	373	94.8727
1-4	374	94.8528
1-4	375	94.9169
1-4	376	94.8219
1-4	377	94.8611
1-4	378	94.8692
1-4	379	94.8573
1-4	380	94.8559
1-4	381	94.9021
1-4	382	94.8503
1-4	383	94.8591
1-4	384	94.8689
1-4	385	94.9321
1-4	386	94.8412
1-4	387	94.9101
1-4	388	94.8374
1-4	389	94.8391
1-4	390	94.8492
1-4	391	94.9206
1-4	392	94.8136
1-4	393	94.797
1-4	394	94.7857
1-4	395	94.8377
1-4	396	94.7869
1-4	397	94.8243
1-4	398	94.8021
1-4	399	94.7644
1-4	400	94.7704
1-4	401	94.8422
1-4	402	94.7723
1-4	403	94.7833
1-4	404	94.7772
1-4	405	94.7626
1-4	406	94.7437
1-4	407	94.7657
1-4	408	94.69
1-4	409	94.6794
1-4	410	94.66
1-4	411	94.6762
1-4	412	94.7331
1-4	413	94.6792
1-4	414	94.6517
1-4	415	94.6386
1-4	416	94.629
1-4	417	94.5833
1-4	418	94.6293
1-4	419	94.5918
1-4	420	94.5815
1-4	421	94.5579
1-4	422	94.6489
1-4	423	94.5434
1-4	424	94.5691
1-4	425	94.5161
1-4	426	94.5354
1-4	427	94.4876
1-4	428	94.5439
1-4	429	94.4706
1-4	430	94.4562
1-4	431	94.4276
1-4	432	94.429
1-4	433	94.3907
1-4	434	94.443
1-4	435	94.3578
1-4	436	94.3503
1-4	437	94.3637
1-4	438	94.3997
1-4	439	94.3777
1-4	440	94.3499
1-4	441	94.3448
1-4	442	94.3641
1-4	443	94.3368
1-4	444	94.408
1-4	445	94.3361
1-4	446	94.2773
1-4	447	94.3265
1-4	448	94.3058
1-4	449	94.3167
1-4	450	94.2831
1-4	451	94.2777
1-4	452	94.2514
1-4	453	94.2527
1-4	454	94.2322
1-4	455	94.2863
1-4	456	94.2557
1-4	457	94.2481
1-4	458	94.2545
1-4	459	94.2877
1-4	460	94.2367
1-4	461	94.2438
1-4	462	94.2251
1-4	463	94.2485
1-4	464	94.2103
1-4	465	94.2518
1-4	466	94.1836
1-4	467	94.2198
1-4	468	94.2216
1-4	469	94.2542
1-4	470	94.2317
1-4	471	94.224
1-4	472	94.1924
1-4	473	94.1833
1-4	474	94.1807
1-4	475	94.1968
1-4	476	94.1814
1-4	477	94.1653
1-4	478	94.1495
1-4	479	94.1309
1-4	480	94.1726
1-4	481	94.1064
1-4	482	94.0923
1-4	483	94.0803
1-4	484	94.0773
1-4	485	94.0491
1-4	486	94.1034
1-4	487	94.0395
1-4	488	94.0286
1-4	489	94.0285
1-4	490	94.0666
1-4	491	93.9997
1-4	492	94.0633
1-4	493	93.9733
1-4	494	94.0521
1-4	495	94.0577
1-4	496	94.0983
1-4	497	94.0487
1-4	498	94.1829
1-4	499	94.2381
[truncated: 6,001 more rows]

## Sheet: Figure5(b)
channel	DCIR(mohm)
ch1-2	15.9
ch1-3	14.4
ch1-4	15.8
ch1-5	16.5
ch1-6	16.9
ch1-7	13.3
ch1-8	15.1
ch2-1	16.2
ch2-2	14.9
ch2-3	15.2
ch2-4	15.5
ch2-5	15.6
ch2-6	16
ch2-7	14.5
ch2-8	14.6

## Sheet: Figure6(a)
BN	Delta_Q
1-1	2.60003
1-2	1.81598
1-3	1.87632
1-4	1.90255
1-5	1.84628
1-6	1.77127
1-7	1.90945
1-8	1.87875
2-1	1.78485
2-2	1.79861
2-3	1.68602
2-4	1.66539
2-5	1.77786
2-6	1.68753
2-7	1.69866
2-8	1.63487

## Sheet: Figure6(b)
BN	Qm
1-1	59.0558
1-2	59.1695
1-3	59.3634
1-4	59.3108
1-5	58.5742
1-6	58.5594
1-7	59.3664
1-8	59.1566
2-1	59.2709
2-2	58.8422
2-3	59.395
2-4	59.3211
2-5	59.3503
2-6	59.3486
2-7	59.2934
2-8	59.2621

## Sheet: Figure6(c)
BN	Qd
1-1	56.4557
1-2	57.3536
1-3	57.487
1-4	57.4082
1-5	56.728
1-6	56.7881
1-7	57.4569
1-8	57.2779
2-1	57.486
2-2	57.0436
2-3	57.709
2-4	57.6557
2-5	57.5725
2-6	57.6611
2-7	57.5948
2-8	57.6273
